# Supplementary material for: Observational evidence for enhanced magnetic activity of superflare stars
Source: Nat Commun. 2016 Mar 24;7:11058. doi: 10.1038/ncomms11058 (PMC4820840; doi:10.1038/ncomms11058)
Supplement: Supplementary Data 1 — S index. [file ncomms11058-s2.txt]

Title:   Superflare stars characterised by enhanced magnetic activity
Authors: Christoffer Karoff, Mads Faurschou Knudsen, Peter de Cat
         Alfio Bonanno, Alexandra Fogtmann-Schulz, Jianning Fu
         Antonio Frasca, Fadil Inceoglu, Jesper Olsen, Yong Zhang,
         Youghui Hou, Yuefei Wang, Jianrong Shi Wei Zhang
Table: S index
========================================================================
Byte-by-byte Description of file: datafile1.txt
------------------------------------------------------------------------
   Bytes Format Units Label Explanation
------------------------------------------------------------------------
   1-  8 I8     ---   ID        ID from the Kepler Input Catalog (KIC)
  10- 15 F6.4   ---   S         S index
  17- 22 F6.4   ---   dS        Uncertainty of the S index
  24- 29 F7.4   ---   log R`    Chromospheric flux
  31- 36 F6.4   ---   log dR    Uncertainty of the chromospheric flux
  38- 43 F6.4   ---   log F     Excess flux
  45- 50 F6.4   ---   log dF    Uncertainty of the excess flux
------------------------------------------------------------------------
 1995622 0.2286 0.0301 -4.5257 0.0866 6.0961 0.1080
 2141025 0.4161 0.0236 -4.0896 0.0362 6.7043 0.0373
 2283496 0.4030 0.0304 -4.2045 0.0534 6.4130 0.0568
 2422998 0.1968 0.0072 -4.7379 0.0191 5.5985 0.0054
 1995038 0.2117 0.0172 -4.5721 0.0492 6.0684 0.0590
 2283589 0.2514 0.0246 -4.4463 0.0621 6.2176 0.0723
 2553293 0.2226 0.0229 -4.5377 0.0663 6.0997 0.0814
 2553435 0.1878 0.0138 -4.7312 0.0454 5.6898 0.0573
 2968726 0.1877 0.0105 -4.6730 0.0230 5.9449 0.0207
 3216052 0.1897 0.0098 -4.6595 0.0185 5.9803 0.0136
 2554542 0.1835 0.0217 -4.7667 0.0839 5.5945 0.1309
 2693557 0.1911 0.0179 -4.7164 0.0627 5.7149 0.0868
 3217974 0.2112 0.1704 -4.6723 0.4065 5.7268 0.5502
 3099077 0.2776 0.0231 -4.4570 0.0580 6.0694 0.0660
 2831101 0.1787 0.0078 -4.7687 0.0145 5.6373 0.0025
 3216530 0.2493 0.0218 -4.5164 0.0594 6.0104 0.0698
 3215485 0.1782 0.0263 -4.7697 0.1083 5.6390 0.1762
 3322266 0.1879 0.0216 -4.7800 0.0825 5.5116 0.1291
 3215845 0.2781 0.0041 -4.3399 0.0024 6.4284 0.0031
 3095760 0.1867 0.0119 -4.6784 0.0306 5.9373 0.0334
 3095318 0.2163 0.0254 -4.5613 0.0771 6.0662 0.0977
 4345755 0.1583 0.0029 -4.8776 0.0353 5.4566 0.1825
 4345483 0.1872 0.0065 -4.6868 0.0035 5.8832 0.0145
 4243262 0.1408 0.0210 -5.0739 0.1285    NaN    NaN
 4241922 0.1484 0.0215 -5.0019 0.1184 4.7728 0.4525
 4345134 0.1465 0.0167 -5.0141 0.0866 4.6808 0.3789
 4136481 0.1732 0.0130 -4.7634 0.0404 5.7615 0.0532
 4344694 0.1667 0.0147 -4.8444 0.0571 5.4574 0.0941
 4344779 0.3478 0.0101 -4.1926 0.0175 6.5990 0.0161
 4903847 0.2086 0.0021 -4.6077 0.0098 5.9608 0.0322
 4990269 0.2533 0.0311 -4.5109 0.0822 6.0090 0.1001
 5079709 0.1733 0.0177 -4.7959 0.0700 5.5875 0.1122
 4991356 0.1925 0.0162 -4.7448 0.0573 5.6035 0.0781
 4540885 0.1582 0.0249 -4.8934 0.1264 5.3476 0.2762
 4726945 0.2598 0.0143 -4.3891 0.0299 6.3675 0.0309
 4540724 0.2419 0.0299 -4.4944 0.0806 6.1147 0.0980
 4633721 0.1669 0.0131 -4.8930 0.0513 5.2286 0.0841
 4726810 0.2868 0.0288 -4.3348 0.0618 6.3965 0.0693
 5166301 0.2007 0.0304 -4.6556 0.1053 5.8542 0.1474
 5342720 0.1836 0.0175 -4.7013 0.0608 5.8748 0.0845
 5254398 0.2258 0.0029 -4.5081 0.0071 6.1857 0.0206
 5342874 0.1535 0.0283 -4.9310 0.1556 5.2182 0.3853
 5168334 0.2919 0.0300 -4.4522 0.0716 6.0381 0.0830
 4991795 0.1455 0.0302 -5.0049 0.1870 4.8174 0.6734
 4904281 0.1572 0.0277 -4.8977 0.1449 5.3461 0.3199
 4991979 0.1968 0.0125 -4.6389 0.0334 5.9620 0.0368
 4634789 0.2024 0.0069 -4.6498 0.0122 5.8608 0.0006
 5080192 0.1893 0.0026 -4.6623 0.0209 5.9729 0.0539
 5167165 0.2168 0.0034 -4.5464 0.0064 6.1207 0.0216
 5255930 0.1761 0.0272 -4.7947 0.1145 5.5581 0.1947
 5255317 0.2192 0.0230 -4.6258 0.0723 5.8281 0.0935
 5255710 0.1888 0.0149 -4.6645 0.0450 5.9702 0.0567
 5080261 0.1944 0.0269 -4.6599 0.0965 5.9030 0.1354
 4540744 0.1747 0.0252 -4.8070 0.1069 5.5216 0.1849
 4541045 0.2088 0.0245 -4.5693 0.0769 6.1163 0.0984
 4443948 0.2104 0.0313 -4.6236 0.1017 5.8895 0.1375
 4540703 0.1701 0.0030 -4.8046 0.0207 5.5973 0.0906
 4443808 0.2000 0.0181 -4.6184 0.0564 6.0106 0.0716
 4240435 0.1982 0.0045 -4.6347 0.0044 5.9626 0.0243
 4344418 0.2070 0.0092 -4.5909 0.0175 6.0426 0.0124
 4906443 0.1738 0.0175 -4.7633 0.0673 5.7447 0.1031
 5257452 0.2322 0.0189 -4.4988 0.0500 6.1653 0.0579
 5257696 0.2238 0.0209 -4.5436 0.0598 6.0683 0.0725
 4907538 0.1876 0.0286 -4.7003 0.1092 5.8153 0.1615
 5084157 0.1976 0.0054 -4.6483 0.0018 5.9128 0.0156
 4245742 0.1585 0.0120 -4.8702 0.0394 5.5161 0.0598
 4348713 0.3180 0.0232 -4.3509 0.0514 6.2314 0.0559
 4245453 0.1912 0.0140 -4.6984 0.0442 5.7819 0.0546
 4545983 0.1777 0.0052 -4.7549 0.0036 5.7115 0.0373
 4638237 0.1778 0.0241 -4.7950 0.0987 5.5384 0.1654
 4639149 0.1834 0.0127 -4.7250 0.0386 5.7645 0.0465
 4347154 0.5075 0.0273 -4.0439 0.0407 6.6414 0.0419
 4446676 0.2701 0.0209 -4.3596 0.0458 6.4074 0.0504
 4446300 0.1886 0.0056 -4.6804 0.0011 5.8912 0.0222
 4636995 0.1893 0.0267 -4.7173 0.1000 5.7282 0.1494
 4637074 0.1689 0.0118 -4.8045 0.0359 5.6237 0.0446
 4636668 0.4080 0.0290 -4.2086 0.0519 6.3928 0.0550
 5083401 0.2056 0.0217 -4.6502 0.0716 5.8343 0.0953
 5171167 0.1845 0.0169 -4.7207 0.0591 5.7678 0.0823
 3427296 0.4459 0.0215 -4.0929 0.0353 6.6225 0.0361
 3728762 0.3918 0.0118 -4.1237 0.0202 6.6686 0.0194
 3936241 0.5665 0.0233 -3.9650 0.0333 6.7587 0.0336
 4137673 0.5523 0.0183 -3.9766 0.0288 6.7492 0.0288
 3629100 0.4142 0.0132 -4.1618 0.0276 6.5018 0.0272
 3936440 0.4071 0.0207 -4.1476 0.0363 6.5564 0.0373
 3934657 0.4708 0.0228 -4.0854 0.0375 6.5947 0.0384
 3839042 0.1741 0.0054 -4.7628 0.0063 5.7403 0.0426
 3942670 0.2657 0.0295 -4.4118 0.0705 6.2517 0.0818
 3734640 0.1681 0.0232 -4.8272 0.1033 5.5191 0.1872
 4550392 0.1657 0.0156 -4.8425 0.0623 5.4825 0.1065
 4549487 0.1657 0.0109 -4.8088 0.0274 5.7098 0.0292
 4455394 0.2163 0.0074 -4.5351 0.0081 6.1746 0.0005
 4551266 0.1756 0.0189 -4.7609 0.0738 5.7197 0.1140
 4249816 0.1776 0.0108 -4.7377 0.0267 5.8043 0.0262
 4249702 0.3356 0.0227 -4.3555 0.0512 6.1741 0.0553
 3534622 0.1915 0.0131 -4.6610 0.0368 5.9378 0.0428
 3841417 0.1946 0.0246 -4.6615 0.0871 5.8933 0.1213
 4252818 0.1572 0.0153 -4.9218 0.0668 5.1978 0.1457
 4356127 0.1798 0.0073 -4.7308 0.0073 5.7951 0.0110
 4354963 0.1643 0.1173 -4.8701 0.4449 5.3656 0.7652
 4143590 0.2921 0.0218 -4.3361 0.0468 6.3666 0.0510
 4913399 0.1593 0.0085 -4.8796 0.0155 5.4079 0.0120
 5437018 0.1790 0.0245 -4.7650 0.0992 5.6482 0.1590
 5351888 0.2118 0.0155 -4.6245 0.0468 5.8768 0.0555
 5088451 0.1992 0.0306 -4.6136 0.1067 6.0457 0.1443
 5263082 0.1815 0.0082 -4.7362 0.0149 5.7404 0.0018
 4905360 0.2444 0.0144 -4.4407 0.0321 6.2875 0.0338
 3425564 0.2281 0.0038 -4.4927 0.0044 6.2270 0.0159
 3633847 0.1779 0.0173 -4.7339 0.0630 5.8189 0.0917
 5686856 0.1919 0.0092 -4.6519 0.0162 5.9772 0.0098
 2302288 0.2053 0.0228 -4.6243 0.0741 5.9289 0.0977
 1160478 0.2216 0.0267 -4.5365 0.0786 6.1132 0.0982
 2009505 0.2347 0.0119 -4.4748 0.0253 6.2364 0.0249
 2155064 0.2715 0.0266 -4.3609 0.0599 6.3929 0.0676
 2004464 0.2348 0.0187 -4.4885 0.0487 6.1832 0.0560
 2563305 0.3310 0.0274 -4.2203 0.0496 6.5759 0.0533
 2702652 0.1569 0.0302 -4.9493 0.1550 5.0402 0.4096
 2295095 0.2094 0.0160 -4.6404 0.0499 5.8400 0.0607
 2434510 0.1937 0.0154 -4.7170 0.0519 5.6915 0.0674
 3540550 0.1329 0.0266 -5.1454 0.2124    NaN    NaN
 3641785 0.1848 0.0085 -4.6912 0.0125 5.9060 0.0019
 3437548 0.2975 0.0117 -4.3378 0.0254 6.3381 0.0247
 3844038 0.2766 0.0301 -4.4336 0.0722 6.1381 0.0840
 4357354 0.2172 0.0086 -4.5522 0.0154 6.0930 0.0100
 4148474 0.2729 0.0314 -4.4896 0.0788 5.9968 0.0940
 4254774 0.2844 0.0263 -4.3650 0.0586 6.3099 0.0658
 3946729 0.2394 0.0233 -4.5199 0.0643 6.0475 0.0771
 3946553 0.2628 0.0251 -4.4137 0.0604 6.2609 0.0692
 3946338 0.2155 0.0202 -4.6298 0.0638 5.8360 0.0812
 4048898 0.2484 0.0230 -4.4563 0.0585 6.2025 0.0679
 4646848 0.2560 0.0222 -4.4020 0.0523 6.3460 0.0592
 4456415 0.2664 0.0165 -4.3675 0.0348 6.4025 0.0370
 4554441 0.2374 0.0044 -4.4566 0.0012 6.2856 0.0101
 4646633 0.2155 0.0204 -4.5437 0.0589 6.1462 0.0719
 4554595 0.2213 0.0132 -4.5304 0.0321 6.1394 0.0341
 4460061 0.2837 0.0183 -4.3251 0.0375 6.4483 0.0400
 4360545 0.2341 0.0128 -4.5257 0.0331 6.0590 0.0344
 4648919 0.2155 0.0286 -4.5710 0.0886 6.0367 0.1141
 4050397 0.2334 0.0143 -4.4748 0.0331 6.2481 0.0354
 3845630 0.2558 0.0180 -4.4532 0.0449 6.1708 0.0498
 4051069 0.3092 0.0126 -4.3025 0.0261 6.3992 0.0256
 4555802 0.2458 0.0151 -4.4721 0.0374 6.1653 0.0403
 4359516 0.2170 0.0297 -4.5769 0.0917 6.0029 0.1189
 4554830 0.1907 0.0040 -4.7373 0.0008 5.6423 0.0295
 4359119 0.2518 0.0238 -4.4105 0.0575 6.3456 0.0659
 4458178 0.2587 0.0281 -4.4382 0.0699 6.2034 0.0817
 4740500 0.2220 0.0167 -4.5584 0.0469 6.0297 0.0546
 3436716 0.2412 0.0179 -4.5507 0.0512 5.9456 0.0592
 3740133 0.1704 0.0118 -4.7976 0.0363 5.6295 0.0449
 4257731 0.1422 0.0280 -5.0609 0.1755 3.4824 1.7266
 4462319 0.1697 0.0206 -4.8218 0.0882 5.5210 0.1550
 4557830 0.1859 0.0082 -4.6911 0.0120 5.8836 0.0006
 4557559 0.2235 0.0226 -4.6568 0.0723 5.7142 0.0944
 4365331 0.1708 0.0185 -4.7995 0.0755 5.6109 0.1245
 4363656 0.1583 0.0170 -4.8733 0.0765 5.4944 0.1514
 4364159 0.1944 0.0049 -4.6357 0.0063 6.0160 0.0263
 3442602 0.2680 0.0278 -4.3973 0.0654 6.2868 0.0751
 3746105 0.1339 0.0288 -5.1375 0.2392    NaN    NaN
 3645193 0.1713 0.0190 -4.7752 0.0775 5.7380 0.1242
 3954590 0.1825 0.0196 -4.7125 0.0721 5.8367 0.1043
 3849016 0.1342 0.0214 -5.1283 0.1595    NaN    NaN
 3743511 0.2440 0.0138 -4.5109 0.0364 6.0515 0.0386
 3847191 0.1800 0.0281 -4.7150 0.1159 5.8797 0.1753
 2439798 0.1974 0.0155 -4.6180 0.0446 6.0553 0.0544
 2987466 0.2105 0.0208 -4.6077 0.0649 5.9448 0.0827
 2849969 0.2002 0.0127 -4.6085 0.0320 6.0551 0.0350
 3340374 0.1899 0.0258 -4.6901 0.0954 5.8305 0.1380
 3232697 0.2197 0.0243 -4.5407 0.0714 6.1140 0.0887
 3440811 0.2381 0.0242 -4.4623 0.0632 6.2557 0.0746
 2707490 0.2312 0.0284 -4.5042 0.0794 6.1530 0.0974
 2439140 0.2457 0.0253 -4.4931 0.0676 6.0983 0.0806
 3124191 0.1769 0.0222 -4.7496 0.0897 5.7533 0.1400
 3860802 0.1723 0.0283 -4.7717 0.1265 5.7343 0.2086
 3652382 0.2137 0.0118 -4.5442 0.0256 6.1673 0.0255
 3127046 0.1721 0.0154 -4.7713 0.0557 5.7424 0.0830
 3755103 0.1796 0.0306 -4.7257 0.1275 5.8261 0.1961
 3755522 0.1767 0.0167 -4.7366 0.0606 5.8341 0.0880
 3350361 0.1856 0.0284 -4.6997 0.1104 5.8464 0.1635
 2999406 0.1742 0.0063 -4.7507 0.0040 5.8184 0.0336
 3125171 0.2399 0.0195 -4.4826 0.0508 6.1671 0.0585
 3348279 0.2453 0.0217 -4.4321 0.0534 6.3146 0.0612
 2017075 0.1464 0.0261 -4.9839 0.1699 5.1083 0.5270
 2304391 0.1604 0.0114 -4.8581 0.0345 5.5263 0.0452
 2305949 0.1971 0.0251 -4.6198 0.0867 6.0515 0.1166
 2722620 0.1597 0.0307 -4.8693 0.1595 5.4681 0.3219
 2722267 0.1786 0.0181 -4.7404 0.0673 5.7666 0.0995
 1869817 0.1676 0.0164 -4.8167 0.0657 5.5830 0.1089
 2859142 0.1580 0.0297 -4.8710 0.1636 5.5504 0.3283
 1727940 0.1962 0.0208 -4.6366 0.0694 5.9821 0.0924
 1724968 0.2604 0.0260 -4.4365 0.0643 6.2000 0.0746
 4367673 0.2023 0.0155 -4.5963 0.0435 6.0827 0.0520
 4366445 0.2073 0.0042 -4.6432 0.0028 5.8452 0.0155
 4466830 0.1958 0.0295 -4.6533 0.1053 5.9133 0.1475
 4265107 0.1713 0.0098 -4.7696 0.0194 5.7809 0.0125
 5188234 0.1747 0.0067 -4.7689 0.0042 5.6956 0.0221
 5276181 0.1823 0.0124 -4.7011 0.0337 5.9065 0.0391
 5362758 0.1911 0.0206 -4.6711 0.0718 5.8976 0.0989
 4563584 0.2141 0.0248 -4.5493 0.0751 6.1388 0.0945
 5013119 0.2490 0.0290 -4.4247 0.0727 6.3128 0.0854
 4563261 0.2234 0.0107 -4.5118 0.0216 6.1945 0.0198
 4465000 0.3231 0.0289 -4.3446 0.0611 6.2340 0.0677
 4656246 0.4468 0.0172 -4.0882 0.0297 6.6336 0.0299
 4162158 0.2777 0.0231 -4.3460 0.0502 6.4084 0.0556
 4267449 0.3132 0.0184 -4.2821 0.0366 6.4473 0.0384
 3943884 0.1812 0.0155 -4.7382 0.0535 5.7360 0.0741
 3332889 0.1712 0.0300 -4.8312 0.1332 5.4583 0.2449
 2978946 0.2655 0.0187 -4.4451 0.0466 6.1496 0.0516
 2841893 0.1651 0.0183 -4.8198 0.0788 5.6375 0.1375
 3535608 0.2069 0.0242 -4.5911 0.0772 6.0436 0.1001
 3534471 0.1558 0.0103 -4.8967 0.0274 5.4105 0.0265
 3533551 0.1989 0.0180 -4.6170 0.0560 6.0335 0.0712
 3534118 0.1918 0.0282 -4.6751 0.1039 5.8707 0.1488
 3432760 0.1638 0.0110 -4.8242 0.0288 5.6658 0.0323
 3736706 0.3453 0.0291 -4.2656 0.0559 6.3869 0.0606
 3634777 0.2868 0.0183 -4.3423 0.0391 6.3719 0.0418
 3634169 0.1962 0.0091 -4.6273 0.0154 6.0273 0.0091
 3736105 0.1850 0.0107 -4.6978 0.0258 5.8664 0.0246
 3942719 0.1866 0.0051 -4.7235 0.0011 5.7317 0.0250
 3333741 0.2263 0.0225 -4.5031 0.0620 6.2010 0.0745
 3227280 0.5074 0.0290 -3.9663 0.0365 6.8613 0.0374
 2977658 0.1715 0.0185 -4.8622 0.0776 5.3228 0.1419
 3105423 0.2437 0.0165 -4.5231 0.0452 6.0158 0.0507
 3435519 0.2054 0.0175 -4.6003 0.0524 6.0219 0.0646
 3536850 0.2513 0.0199 -4.5222 0.0547 5.9852 0.0633
 3946023 0.2498 0.0108 -4.4373 0.0223 6.2597 0.0207
 3841468 0.4024 0.0258 -4.1225 0.0411 6.6410 0.0429
 3945361 0.1388 0.0312 -5.0742 0.2404    NaN    NaN
 4048118 0.1503 0.0158 -4.9430 0.0769 5.3072 0.1975
 5532627 0.1736 0.0082 -4.7880 0.0149 5.6206 0.0023
 5616432 0.2583 0.0547 -4.4341 0.1312 6.2190 0.1581
 5701740 0.5987 0.0294 -3.9565 0.0391 6.7365 0.0398
 6039091 0.1919 0.0133 -4.7150 0.0428 5.7135 0.0518
 5962873 0.1666 0.0284 -4.8041 0.1376 5.7047 0.2400
 5621105 0.2416 0.0218 -4.5234 0.0601 6.0254 0.0713
 5450347 0.2018 0.0232 -4.5976 0.0759 6.0847 0.0991
 5364177 0.1747 0.0223 -4.8058 0.0931 5.5268 0.1585
 4663537 0.1608 0.0194 -4.8549 0.0904 5.5341 0.1740
 4662814 0.1756 0.0147 -4.7524 0.0502 5.7651 0.0704
 4270268 0.1781 0.0221 -4.7390 0.0883 5.7839 0.1356
 4929259 0.2090 0.0254 -4.5726 0.0802 6.0983 0.1031
 4660997 0.3753 0.0246 -4.2221 0.0460 6.4278 0.0486
 5106448 0.1812 0.0196 -4.7367 0.0739 5.7434 0.1099
 5090552 0.1608 0.0305 -4.8761 0.1531 5.3941 0.3157
 4914566 0.1549 0.0254 -4.8987 0.1438 5.4781 0.3150
 4912474 0.1738 0.0144 -4.7948 0.0518 5.5854 0.0754
 4912554 0.1746 0.0159 -4.7548 0.0572 5.7764 0.0838
 4645193 0.2585 0.0294 -4.5259 0.0782 5.9469 0.0950
 4737848 0.1653 0.0226 -4.8155 0.1051 5.6633 0.1869
 4553117 0.1475 0.0186 -4.9738 0.1076 5.1950 0.3307
 4251419 0.1765 0.0240 -4.7419 0.0996 5.8046 0.1553
 4146261 0.2826 0.0267 -4.4739 0.0668 6.0081 0.0775
 4643881 0.4945 0.0185 -4.0429 0.0308 6.6660 0.0310
 4452432 0.2058 0.0207 -4.6454 0.0676 5.8486 0.0887
 4734679 0.1688 0.0201 -4.8051 0.0859 5.6232 0.1465
 4827748 0.1823 0.0309 -4.7382 0.1240 5.7213 0.1937
 5094301 0.1917 0.0120 -4.7279 0.0379 5.6679 0.0428
 5180996 0.2048 0.0271 -4.5964 0.0893 6.0457 0.1178
 5269222 0.2797 0.0223 -4.3416 0.0479 6.4123 0.0527
 5445111 0.2777 0.0240 -4.3399 0.0517 6.4304 0.0574
 4830016 0.2089 0.0183 -4.5718 0.0534 6.1035 0.0654
 4829715 0.2193 0.0269 -4.5441 0.0804 6.1049 0.1011
 5264982 0.1821 0.0222 -4.7003 0.0854 5.9191 0.1245
 5698202 0.1855 0.0235 -4.6838 0.0888 5.9333 0.1274
 5613643 0.1649 0.0229 -4.8357 0.1059 5.5368 0.1968
 5699434 0.2089 0.0153 -4.5650 0.0407 6.1356 0.0473
 5699350 0.1677 0.0135 -4.8356 0.0494 5.4848 0.0751
 5698325 0.1743 0.0254 -4.7720 0.1081 5.6874 0.1773
 5352909 0.1992 0.0158 -4.6480 0.0490 5.8963 0.0609
 6037036 0.2252 0.0298 -4.5208 0.0865 6.1409 0.1077
 5871551 0.1617 0.0184 -4.8405 0.0834 5.6301 0.1537
 5441120 0.1960 0.0173 -4.6269 0.0537 6.0344 0.0685
 5525160 0.1989 0.0138 -4.6124 0.0369 6.0582 0.0425
 5611612 0.2076 0.0182 -4.5935 0.0546 6.0257 0.0676
 5953596 0.2851 0.0451 -4.4728 0.1034 6.0037 0.1248
 6036221 0.1938 0.0220 -4.6831 0.0775 5.8151 0.1085
 1568608 0.3353 0.0051 -4.3510 0.0195 6.1863 0.0160
 2010835 0.1808 0.0077 -4.7203 0.0089 5.8302 0.0067
 1721110 0.2206 0.0253 -4.5164 0.0735 6.2068 0.0905
 1869183 0.1915 0.0301 -4.6601 0.1120 5.9430 0.1587
 1868075 0.1523 0.0278 -4.9305 0.1585 5.2691 0.3901
 2013402 0.2344 0.0223 -4.4756 0.0587 6.2362 0.0692
 2300093 0.2258 0.0196 -4.5035 0.0524 6.2044 0.0617
 1434277 0.2354 0.0202 -4.4697 0.0517 6.2501 0.0599
 1289496 0.1487 0.0280 -4.9738 0.1645 5.0215 0.4962
 1861845 0.4993 0.0246 -4.0304 0.0366 6.6912 0.0373
 2008395 0.5596 0.0203 -3.9559 0.0295 6.7941 0.0296
 1862892 0.3124 0.0145 -4.2565 0.0265 6.5369 0.0266
 2005769 0.1728 0.0265 -4.7808 0.1154 5.6698 0.1927
 2294435 0.1968 0.0141 -4.6258 0.0392 6.0241 0.0462
 2701917 0.2069 0.0258 -4.5910 0.0831 6.0437 0.1085
 2841021 0.1853 0.0114 -4.6920 0.0288 5.8906 0.0300
 2842228 0.1884 0.0057 -4.6786 0.0012 5.9034 0.0220
 2841510 0.3996 0.0307 -4.1954 0.0531 6.4438 0.0565
 2703055 0.2922 0.0132 -4.3562 0.0295 6.3038 0.0296
 1860356 0.2007 0.0267 -4.6233 0.0908 5.9796 0.1225
 3438919 0.1827 0.0156 -4.7189 0.0530 5.8030 0.0721
 3539778 0.1731 0.0152 -4.7902 0.0562 5.6180 0.0844
 3437693 0.1829 0.0124 -4.7644 0.0405 5.6091 0.0491
 3538435 0.1388 0.0302 -5.0698 0.2214    NaN    NaN
 3539449 0.1803 0.0141 -4.7456 0.0472 5.7155 0.0629
 3741825 0.1828 0.0250 -4.7061 0.0978 5.8648 0.1450
 3538912 0.2164 0.0096 -4.5868 0.0230 5.9723 0.0196
 4253445 0.1608 0.0239 -4.8751 0.1166 5.3995 0.2405
 4356750 0.2404 0.0293 -4.4878 0.0788 6.1460 0.0955
 4357099 0.1812 0.0288 -4.7771 0.1163 5.5759 0.1912
 3946771 0.2067 0.0123 -4.6814 0.0386 5.7231 0.0424
 3946325 0.2166 0.0208 -4.5582 0.0611 6.0747 0.0752
 4049480 0.1964 0.0307 -4.6913 0.1100 5.7610 0.1599
 3946582 0.2128 0.0181 -4.5872 0.0536 5.9999 0.0654
 4049576 0.1993 0.0047 -4.6388 0.0017 5.9321 0.0208
 4049814 0.2099 0.0190 -4.6516 0.0613 5.8000 0.0788
 3946262 0.2156 0.0046 -4.6171 0.0067 5.8763 0.0078
 4048922 0.2227 0.0210 -4.5720 0.0623 5.9788 0.0766
 4739347 0.2204 0.0181 -4.6059 0.0550 5.8835 0.0669
 4646835 0.2351 0.0180 -4.5347 0.0500 6.0252 0.0578
 4646581 0.2390 0.0139 -4.4637 0.0319 6.2423 0.0336
 4554810 0.2067 0.0024 -4.6349 0.0062 5.8787 0.0295
 4556930 0.2982 0.0194 -4.2925 0.0384 6.4831 0.0408
 4555954 0.2398 0.0155 -4.5366 0.0431 5.9942 0.0478
 4459448 0.2361 0.0061 -4.4849 0.0075 6.1864 0.0002
 4650281 0.2225 0.0073 -4.5123 0.0081 6.2029 0.0011
 4557572 0.2082 0.0122 -4.6184 0.0334 5.9247 0.0354
 4255487 0.2361 0.0036 -4.5148 0.0027 6.0831 0.0084
 4152137 0.2254 0.0136 -4.5168 0.0330 6.1550 0.0353
 4359761 0.2205 0.0232 -4.5461 0.0681 6.0862 0.0843
 4359846 0.2451 0.0142 -4.4513 0.0328 6.2417 0.0346
 4555662 0.2863 0.0070 -4.3253 0.0109 6.4319 0.0074
 4740598 0.2476 0.0046 -4.5647 0.0150 5.8794 0.0058
 3844035 0.1459 0.0243 -4.9950 0.1476 4.9202 0.5208
 3537313 0.1643 0.0107 -4.8419 0.0307 5.5151 0.0329
 4259247 0.2142 0.0233 -4.5470 0.0696 6.1481 0.0868
 4460891 0.1725 0.0071 -4.7649 0.0022 5.7705 0.0232
 4742825 0.1128 0.0109 -5.4898 0.0656    NaN    NaN
 4364354 0.1588 0.0101 -4.8683 0.0244 5.5140 0.0194
 4260981 0.2100 0.0146 -4.6290 0.0439 5.8739 0.0512
 3544895 0.1338 0.0114 -5.1329 0.0488    NaN    NaN
 3543814 0.1568 0.0230 -4.9263 0.1162 5.1788 0.2841
 3645533 0.1622 0.0188 -4.8604 0.0846 5.4547 0.1629
 3747118 0.1766 0.0271 -4.7449 0.1145 5.7859 0.1806
 3954286 0.1583 0.0315 -4.8695 0.1731 5.5465 0.3448
 3953140 0.1692 0.0314 -4.7861 0.1485 5.7353 0.2504
 3850464 0.2073 0.0245 -4.6511 0.0813 5.8188 0.1100
 3850559 0.2174 0.0133 -4.6504 0.0417 5.7617 0.0467
 3743931 0.2419 0.0265 -4.5206 0.0729 6.0325 0.0886
 3952307 0.1584 0.0102 -4.8700 0.0244 5.5260 0.0202
 2985767 0.1781 0.0282 -4.7817 0.1167 5.5889 0.1940
 2849125 0.1647 0.0193 -4.8179 0.0861 5.6760 0.1514
 3439831 0.3219 0.0163 -4.2824 0.0334 6.4127 0.0343
 3338777 0.1825 0.0090 -4.7031 0.0150 5.8905 0.0061
 2710486 0.5461 0.0276 -3.9668 0.0366 6.7859 0.0373
 2571238 0.2064 0.0297 -4.6643 0.0999 5.7811 0.1395
 2989404 0.2202 0.0225 -4.5194 0.0641 6.1979 0.0781
 2850378 0.1122 0.0839 -5.6146 0.9245    NaN    NaN
 2988035 0.1922 0.0201 -4.6452 0.0681 6.0083 0.0915
 3441637 0.1988 0.0032 -4.6171 0.0135 6.0358 0.0368
 3340530 0.1981 0.0227 -4.6506 0.0775 5.8982 0.1052
 3440833 0.1733 0.0312 -4.8563 0.1357 5.3316 0.2616
 3112020 0.1567 0.0247 -4.8953 0.1294 5.3802 0.2846
 3241581 0.1742 0.0065 -4.7792 0.0042 5.6533 0.0245
 3550756 0.1432 0.0268 -5.0479 0.1652 4.1670 1.0614
 3653061 0.1751 0.0222 -4.7472 0.0918 5.8123 0.1433
 3753173 0.1287 0.0294 -5.2123 0.2703    NaN    NaN
 3755364 0.1543 0.0190 -4.9119 0.0957 5.3422 0.2214
 3351946 0.1819 0.0288 -4.7326 0.1158 5.7514 0.1791
 3352479 0.1649 0.0204 -4.8508 0.0914 5.4547 0.1729
 3243397 0.5023 0.0272 -3.9916 0.0365 6.7954 0.0374
 3124465 0.1743 0.0087 -4.7508 0.0123 5.8122 0.0009
 2862041 0.1829 0.0637 -4.7442 0.2419 5.6893 0.3734
 3449060 0.1432 0.0269 -5.0180 0.1810 4.8105 0.7202
 2303266 0.1607 0.0228 -4.8660 0.1107 5.4588 0.2227
 2015883 0.1534 0.0097 -4.9258 0.0246 5.2642 0.0120
 2309719 0.1819 0.0295 -4.7157 0.1193 5.8322 0.1809
 2021633 0.1772 0.0145 -4.7564 0.0496 5.7128 0.0686
 2311174 0.1658 0.0146 -4.8258 0.0549 5.5747 0.0881
 2307796 0.1560 0.0199 -4.9081 0.0985 5.3110 0.2246
 2451643 0.1897 0.0277 -4.7212 0.1042 5.7096 0.1568
 2722663 0.3113 0.0303 -4.2596 0.0583 6.5318 0.0639
 2720162 0.2033 0.0279 -4.6327 0.0939 5.9149 0.1277
 2859024 0.2576 0.0194 -4.4471 0.0482 6.1808 0.0540
 2019227 0.2385 0.0082 -4.4621 0.0130 6.2536 0.0085
 1875530 0.1672 0.0184 -4.8021 0.0772 5.6885 0.1297
 4159347 0.2166 0.0296 -4.5402 0.0902 6.1487 0.1144
 4466676 0.1776 0.0314 -4.7290 0.1353 5.8586 0.2090
 4925307 0.2024 0.0137 -4.5996 0.0362 6.0652 0.0412
 5276332 0.1693 0.0196 -4.7880 0.0826 5.7162 0.1364
 4565773 0.2033 0.0262 -4.5896 0.0865 6.1010 0.1133
 4464825 0.2888 0.0257 -4.3494 0.0561 6.3395 0.0625
 4562467 0.1875 0.0044 -4.6790 0.0095 5.9178 0.0363
 4656053 0.2769 0.0295 -4.3453 0.0650 6.4158 0.0735
 4465324 0.1765 0.0084 -4.7663 0.0158 5.6771 0.0016
 4563268 0.2259 0.0213 -4.5117 0.0587 6.1699 0.0702
 4655697 0.3489 0.0194 -4.2555 0.0390 6.4048 0.0407
 4267936 0.2837 0.0153 -4.3268 0.0304 6.4417 0.0314
 4060649 0.2118 0.0303 -4.5561 0.0959 6.1369 0.1234
 4061075 0.2352 0.0315 -4.4682 0.0858 6.2582 0.1039
 3840220 0.2353 0.0121 -4.4873 0.0275 6.1832 0.0275
 3840515 0.4368 0.0126 -4.0657 0.0212 6.7222 0.0206
 3635552 0.2515 0.0266 -4.4257 0.0659 6.2901 0.0768
 4146814 0.1753 0.0167 -4.7539 0.0614 5.7631 0.0911
 3225789 0.2147 0.0212 -4.5429 0.0617 6.1597 0.0759
 3332420 0.1356 0.0302 -5.1097 0.2301    NaN    NaN
 3332735 0.1694 0.0109 -4.7976 0.0296 5.6498 0.0312
 3636839 0.1854 0.0249 -4.6801 0.0953 5.9579 0.1369
 3433668 0.1989 0.0222 -4.6784 0.0767 5.7873 0.1060
 3737923 0.1617 0.0165 -4.8418 0.0704 5.6142 0.1269
 3432734 0.2052 0.0315 -4.6011 0.1050 6.0204 0.1403
 3331599 0.2068 0.0083 -4.6091 0.0157 5.9719 0.0086
 3432271 0.2080 0.0299 -4.5849 0.0971 6.0572 0.1276
 3634051 0.1877 0.0179 -4.6801 0.0608 5.9085 0.0825
 3635087 0.2309 0.0090 -4.4800 0.0146 6.2517 0.0107
 3534319 0.1933 0.0207 -4.7005 0.0733 5.7545 0.1031
 3735839 0.2655 0.0237 -4.3728 0.0538 6.3886 0.0605
 3634982 0.2211 0.0184 -4.5411 0.0515 6.0995 0.0611
 3942571 0.2049 0.0058 -4.5860 0.0000 6.0929 0.0132
 4045215 0.2193 0.0326 -4.6411 0.1025 5.7807 0.1395
 3839488 0.1852 0.0160 -4.6924 0.0527 5.8909 0.0703
 3839093 0.2380 0.0248 -4.5225 0.0688 6.0471 0.0834
 3226930 0.1919 0.0259 -4.6523 0.0938 5.9746 0.1307
 3334819 0.1843 0.0134 -4.7451 0.0440 5.6708 0.0558
 3224053 0.2167 0.0272 -4.5984 0.0847 5.9310 0.1104
 3224312 0.1627 0.0258 -4.8489 0.1253 5.5114 0.2418
 3224337 0.1468 0.0259 -4.9922 0.1549 4.9127 0.5314
 3535939 0.2277 0.0259 -4.6054 0.0785 5.8468 0.1008
 4047225 0.1592 0.0166 -4.8653 0.0734 5.5221 0.1411
 4048488 0.1777 0.0052 -4.7310 0.0091 5.8413 0.0417
 3945814 0.1824 0.0301 -4.7168 0.1214 5.8176 0.1843
 3842335 0.1988 0.0251 -4.6593 0.0867 5.8576 0.1200
 3738904 0.1629 0.0165 -4.8299 0.0692 5.6678 0.1210
 6041469 0.1872 0.0277 -4.7015 0.1056 5.8163 0.1561
 5958858 0.1797 0.0199 -4.7757 0.0777 5.5968 0.1219
 5876334 0.1612 0.0225 -4.8873 0.1073 5.3240 0.2277
 6203755 0.3205 0.0278 -4.2398 0.0518 6.5560 0.0561
 6283563 0.1886 0.0143 -4.6912 0.0447 5.8423 0.0560
 5452193 0.1613 0.0079 -4.8620 0.0101 5.4666 0.0235
 5707875 0.1488 0.0181 -4.9678 0.0958 5.0789 0.2903
 5708075 0.1774 0.0305 -4.7333 0.1306 5.8348 0.2031
 5876642 0.2080 0.0211 -4.6056 0.0663 5.9738 0.0849
 5449910 0.2188 0.0177 -4.6451 0.0563 5.7709 0.0697
 5534059 0.1741 0.0223 -4.7714 0.0931 5.6939 0.1507
 5281818 0.2526 0.0309 -4.4753 0.0800 6.1183 0.0960
 4842436 0.1466 0.0200 -4.9898 0.1131 4.9448 0.3981
 4755204 0.1628 0.0119 -4.8449 0.0380 5.5348 0.0520
 4165959 0.1609 0.0246 -4.8482 0.1245 5.5932 0.2391
 4064447 0.1666 0.0111 -4.8538 0.0362 5.4134 0.0437
 4165030 0.1533 0.0161 -4.9432 0.0750 5.1370 0.1887
 4841753 0.2075 0.0179 -4.6024 0.0540 5.9907 0.0668
 4371625 0.2002 0.0143 -4.6075 0.0388 6.0610 0.0453
 4470779 0.1808 0.0213 -4.7884 0.0842 5.5358 0.1357
 4469448 0.2182 0.0164 -4.5456 0.0444 6.1089 0.0515
 4268371 0.1721 0.0285 -4.7878 0.1260 5.6472 0.2136
 4566878 0.2592 0.0191 -4.3973 0.0435 6.3409 0.0480
 4250472 0.1831 0.0140 -4.6966 0.0425 5.9140 0.0540
 4353026 0.2071 0.0124 -4.6068 0.0329 5.9777 0.0351
 4250874 0.1972 0.0188 -4.6794 0.0637 5.7978 0.0854
 4250140 0.1622 0.0129 -4.8772 0.0480 5.3614 0.0776
 4147947 0.1833 0.0270 -4.7379 0.1063 5.7104 0.1646
 4915545 0.2065 0.0090 -4.5811 0.0152 6.0926 0.0097
 4916165 0.1951 0.0118 -4.6664 0.0323 5.8669 0.0344
 4915856 0.2186 0.0166 -4.5328 0.0441 6.1577 0.0511
 4914423 0.1653 0.0109 -4.8158 0.0290 5.6593 0.0317
 4551461 0.2412 0.0164 -4.4636 0.0398 6.2261 0.0439
 4644604 0.4633 0.0186 -4.0695 0.0310 6.6516 0.0313
 4551723 0.2408 0.0272 -4.4692 0.0721 6.2078 0.0861
 4646583 0.1782 0.0259 -4.7828 0.1064 5.5839 0.1761
 4644922 0.1506 0.0065 -4.9631 0.0005 5.0569 0.1466
 4552152 0.1880 0.0270 -4.6721 0.1024 5.9443 0.1464
 4251537 0.1716 0.0082 -4.7768 0.0110 5.7198 0.0070
 4354572 0.1588 0.0096 -4.8647 0.0184 5.5616 0.0052
 4644327 0.1947 0.0162 -4.6458 0.0501 5.9606 0.0633
 4736137 0.1757 0.0166 -4.7422 0.0603 5.8270 0.0882
 4549368 0.1909 0.0250 -4.6538 0.0912 5.9864 0.1270
 4452600 0.1253 0.0294 -5.2572 0.2644    NaN    NaN
 5094751 0.1776 0.0130 -4.7323 0.0389 5.8370 0.0491
 5182946 0.1696 0.0271 -4.8374 0.1212 5.4495 0.2257
 4829092 0.1697 0.0223 -4.8109 0.0973 5.5738 0.1698
 4739932 0.1744 0.0133 -4.7648 0.0432 5.7221 0.0578
 5005618 0.1603 0.0096 -4.8558 0.0198 5.5538 0.0081
 4833336 0.1818 0.0120 -4.7034 0.0315 5.9062 0.0355
 5009426 0.1509 0.0175 -4.9384 0.0897 5.2871 0.2306
 5357446 0.2255 0.0046 -4.5132 0.0001 6.1683 0.0107
 4921090 0.1647 0.0153 -4.8434 0.0611 5.4972 0.1045
 5445334 0.2471 0.0326 -4.5755 0.0909 5.8513 0.1153
 5444392 0.3265 0.0051 -4.2756 0.0116 6.4168 0.0083
 5697003 0.1552 0.0104 -4.8965 0.0262 5.4721 0.0262
 5783173 0.1682 0.0263 -4.7902 0.1239 5.7507 0.2105
 5698005 0.1816 0.0070 -4.7803 0.0141 5.5599 0.0067
 5783468 0.1567 0.0277 -4.8941 0.1479 5.3896 0.3223
 5698676 0.1774 0.0055 -4.8048 0.0053 5.5026 0.0305
 5869898 0.1844 0.0266 -4.7295 0.1038 5.7328 0.1587
 5783974 0.1681 0.0269 -4.8514 0.1222 5.4044 0.2351
 5784220 0.2283 0.0139 -4.4887 0.0318 6.2414 0.0339
 5698432 0.1884 0.0049 -4.6775 0.0060 5.9094 0.0303
 5353186 0.1660 0.0192 -4.8091 0.0838 5.6884 0.1444
 5529501 0.1624 0.0191 -4.8340 0.0880 5.6584 0.1606
 5529649 0.1618 0.0234 -4.8412 0.1156 5.6079 0.2182
 5870299 0.2050 0.0140 -4.5811 0.0358 6.1154 0.0406
 5871463 0.2467 0.0050 -4.4321 0.0027 6.3023 0.0045
 5954894 0.2234 0.0245 -4.6182 0.0758 5.8296 0.0980
 5954158 0.2174 0.0060 -4.5487 0.0050 6.1044 0.0051
 5441242 0.2082 0.0264 -4.5759 0.0842 6.0944 0.1090
 5441351 0.1751 0.0316 -4.8082 0.1352 5.5120 0.2368
 5611325 0.2380 0.0250 -4.4719 0.0664 6.2198 0.0789
 5697072 0.1974 0.0245 -4.7032 0.0871 5.7118 0.1252
 5524333 0.1772 0.0173 -4.7751 0.0655 5.6287 0.0997
 6036303 0.1886 0.0061 -4.6742 0.0005 5.9208 0.0184
 5869577 0.1749 0.0095 -4.8280 0.0280 5.4327 0.0207
 1718831 0.2086 0.0234 -4.6828 0.0787 5.7081 0.1080
 3641031 0.1516 0.0287 -4.9461 0.1624 5.1627 0.4268
 3641343 0.1619 0.0228 -4.8555 0.1093 5.4928 0.2135
 3642214 0.1568 0.0274 -4.9063 0.1431 5.3003 0.3253
 3641696 0.1776 0.0206 -4.7306 0.0808 5.8476 0.1219
 3641494 0.2022 0.0208 -4.6154 0.0669 5.9954 0.0869
 4457347 0.2077 0.0233 -4.5945 0.0740 6.0198 0.0957
 4149724 0.2107 0.0301 -4.5812 0.0961 6.0423 0.1257
 4253689 0.2230 0.0170 -4.5264 0.0455 6.1395 0.0526
 4358476 0.2147 0.0223 -4.5600 0.0667 6.0863 0.0833
 3946889 0.2157 0.0228 -4.5464 0.0677 6.1323 0.0841
 3946621 0.2485 0.0231 -4.4611 0.0593 6.1859 0.0690
 4048915 0.2278 0.0231 -4.5156 0.0645 6.1382 0.0781
 4456793 0.2223 0.0262 -4.5412 0.0770 6.0895 0.0961
 4457690 0.2534 0.0285 -4.4175 0.0703 6.3064 0.0820
 4459766 0.2304 0.0212 -4.5087 0.0579 6.1434 0.0688
 4557418 0.2116 0.0313 -4.6322 0.1015 5.8528 0.1380
 4358823 0.2533 0.0251 -4.4513 0.0634 6.1905 0.0740
 4255732 0.2240 0.0246 -4.6492 0.0778 5.7343 0.1024
 3949670 0.2462 0.0228 -4.4270 0.0559 6.3269 0.0644
 4359491 0.2246 0.0277 -4.6145 0.0850 5.8343 0.1111
 4458445 0.2290 0.0312 -4.4970 0.0884 6.1999 0.1089
 4554845 0.2462 0.0279 -4.5410 0.0772 5.9520 0.0949
 4359804 0.1944 0.0279 -4.6637 0.1004 5.8859 0.1417
 4555711 0.2190 0.0239 -4.5523 0.0709 6.0761 0.0885
 4459096 0.1961 0.0312 -4.6788 0.1118 5.8090 0.1609
 4458432 0.1927 0.0283 -4.6567 0.1033 5.9394 0.1453
 4458818 0.1912 0.0245 -4.6644 0.0887 5.9272 0.1245
 2995995 0.1655 0.0205 -4.8115 0.0929 5.6938 0.1624
 3651216 0.1497 0.0224 -4.9493 0.1321 5.2695 0.3553
 4264742 0.1657 0.0205 -4.8148 0.0915 5.6491 0.1609
 4465330 0.1774 0.0238 -4.7628 0.0972 5.6797 0.1554
 3534584 0.1779 0.0276 -4.7732 0.1146 5.6281 0.1880
 4048325 0.1840 0.0316 -4.7494 0.1248 5.6561 0.1975
 3945630 0.2085 0.0226 -4.5914 0.0711 6.0248 0.0912
 4826058 0.1840 0.0242 -4.7151 0.0930 5.7997 0.1387
 4644642 0.2287 0.0310 -4.5148 0.0886 6.1341 0.1101
 3656476 0.1822 0.0144 -4.7603 0.0500 5.6321 0.0678
 3238211 0.1777 0.0246 -4.7271 0.1017 5.8691 0.1555
 3120320 0.2146 0.0247 -4.5765 0.0760 6.0232 0.0970
 4660797 0.2581 0.0221 -4.4417 0.0548 6.1953 0.0625
 4672403 0.1728 0.0197 -4.7889 0.0803 5.6295 0.1312
 3979097 0.1936 0.0182 -4.6745 0.0612 5.8511 0.0818
 4386086 0.1899 0.0107 -4.7211 0.0306 5.7089 0.0301
 3967859 0.1887 0.0160 -4.6638 0.0505 5.9760 0.0655
 4848756 0.1664 0.0238 -4.8043 0.1120 5.7152 0.1951
 5717567 0.1755 0.0269 -4.7469 0.1153 5.7998 0.1825
 5802601 0.2067 0.0314 -4.5800 0.1035 6.0956 0.1359
 5377140 0.1972 0.0204 -4.6278 0.0672 6.0087 0.0886
 5544338 0.2145 0.0151 -4.5511 0.0395 6.1252 0.0450
 6954493 0.3073 0.0284 -4.2706 0.0555 6.5129 0.0608
 6953889 0.4889 0.0281 -4.0070 0.0382 6.7776 0.0392
 5207287 0.2387 0.0180 -4.5272 0.0495 6.0286 0.0569
 5978436 0.2144 0.0214 -4.5460 0.0627 6.1493 0.0773
 5894664 0.2318 0.0250 -4.5318 0.0709 6.0536 0.0869
 5551878 0.1749 0.0247 -4.7573 0.1043 5.7530 0.1668
 5807730 0.1576 0.0308 -4.8759 0.1701 5.5199 0.3455
 5724853 0.1912 0.0229 -4.6671 0.0817 5.9136 0.1140
 5962180 0.1891 0.0114 -4.7195 0.0335 5.7217 0.0356
 5874930 0.4534 0.0204 -4.0626 0.0321 6.6920 0.0326
 5877189 0.1809 0.0160 -4.7172 0.0547 5.8443 0.0756
 6693861 0.1550 0.0071 -4.9160 0.0033 5.2853 0.0688
 6779260 0.2924 0.0192 -4.4563 0.0498 6.0260 0.0547
 6693678 0.1637 0.0225 -4.8243 0.1079 5.6767 0.1954
 6693098 0.1415 0.0212 -5.0630 0.1294 3.0327 1.9891
 6608590 0.1966 0.0190 -4.6645 0.0633 5.8586 0.0842
 6526427 0.1705 0.0225 -4.7880 0.0978 5.6818 0.1639
 6205852 0.2077 0.0141 -4.5992 0.0388 6.0015 0.0442
 6696928 0.1830 0.0282 -4.7260 0.1118 5.7652 0.1712
 6365760 0.1771 0.0239 -4.7316 0.0988 5.8546 0.1518
 6206983 0.1999 0.0135 -4.6276 0.0376 5.9720 0.0431
 3750375 0.2198 0.0122 -4.5231 0.0272 6.1866 0.0276
 5453626 0.2227 0.0154 -4.5690 0.0434 5.9886 0.0495
 4945588 0.3400 0.0299 -4.2011 0.0525 6.6022 0.0566
 4284190 0.1663 0.0234 -4.8069 0.1091 5.6921 0.1908
 4850488 0.2331 0.0197 -4.5110 0.0533 6.1150 0.0625
 4851239 0.2321 0.0165 -4.5340 0.0451 6.0448 0.0512
 3865153 0.2190 0.0244 -4.5958 0.0751 5.9248 0.0962
 4850194 0.1968 0.0188 -4.6545 0.0621 5.8966 0.0820
 4921578 0.2251 0.0147 -4.5251 0.0377 6.1255 0.0416
 6869038 0.1583 0.0196 -4.8935 0.0937 5.3468 0.2018
 6062024 0.1832 0.0093 -4.6961 0.0159 5.9142 0.0082
 5295670 0.2056 0.0119 -4.5821 0.0275 6.1018 0.0282
 5383048 0.2268 0.0222 -4.5209 0.0624 6.1268 0.0753
 5210152 0.2120 0.0170 -4.5547 0.0468 6.1405 0.0555
 5806860 0.1717 0.0259 -4.7769 0.1148 5.7177 0.1905
 5550036 0.1758 0.0141 -4.7519 0.0465 5.7632 0.0634
 5188442 0.1838 0.0245 -4.7306 0.0950 5.7356 0.1444
 5793668 0.2219 0.0078 -4.5189 0.0105 6.1813 0.0042
 5186576 0.1736 0.0218 -4.7546 0.0913 5.8101 0.1441
 5446068 0.2467 0.0061 -4.5295 0.0162 5.9833 0.0093
 5272571 0.2442 0.0217 -4.5708 0.0628 5.8758 0.0757
 6607150 0.2425 0.0109 -4.4654 0.0235 6.2096 0.0221
 6525196 0.3117 0.0140 -4.2620 0.0257 6.5213 0.0257
 6285677 0.2389 0.0090 -4.4675 0.0165 6.2287 0.0130
 6695510 0.2632 0.0162 -4.3855 0.0353 6.3570 0.0376
 6364123 0.2042 0.0170 -4.5929 0.0495 6.0697 0.0606
 5271040 0.1601 0.0313 -4.8653 0.1617 5.4803 0.3227
 5698560 0.2020 0.0209 -4.6605 0.0700 5.8254 0.0938
 5529094 0.1537 0.0214 -4.9109 0.1154 5.4003 0.2670
 5445846 0.1839 0.0054 -4.6904 0.0073 5.9336 0.0326
 5701973 0.3923 0.0176 -4.2603 0.0393 6.2935 0.0403
 5872435 0.3370 0.0265 -4.2428 0.0498 6.4793 0.0535
 5701405 0.3146 0.0136 -4.3288 0.0310 6.3028 0.0312
 5786971 0.3182 0.0192 -4.2693 0.0377 6.4674 0.0396
 5273087 0.2307 0.0292 -4.6021 0.0872 5.8427 0.1130
 5354827 0.1373 0.0096 -5.0944 0.0283    NaN    NaN
 5092467 0.1464 0.0294 -4.9926 0.1808 4.9231 0.6003
 5696716 0.2071 0.0222 -4.5950 0.0701 6.0244 0.0901
 5866175 0.2005 0.0234 -4.6330 0.0785 5.9425 0.1052
 5949551 0.3573 0.0154 -4.2795 0.0348 6.3183 0.0354
 5865344 0.4692 0.0186 -4.0758 0.0318 6.6233 0.0321
 5949536 0.1736 0.0036 -4.7810 0.0149 5.6548 0.0680
 5783062 0.1808 0.0113 -4.7201 0.0295 5.8320 0.0312
 5694671 0.4677 0.0270 -4.0581 0.0401 6.6744 0.0413
 5693869 0.2503 0.0284 -4.4438 0.0720 6.2333 0.0849
 5354154 0.1778 0.0087 -4.7464 0.0157 5.7518 0.0038
 5866658 0.1834 0.0190 -4.6948 0.0683 5.9167 0.0964
 5780885 0.1775 0.0162 -4.7299 0.0567 5.8561 0.0806
 5695524 0.2002 0.0310 -4.6074 0.1073 6.0607 0.1443
 5695396 0.2851 0.0272 -4.3636 0.0606 6.3110 0.0682
 6193699 0.2426 0.0247 -4.4521 0.0634 6.2580 0.0744
 6111996 0.2117 0.0270 -4.5993 0.0860 5.9652 0.1128
 5352540 0.2007 0.0118 -4.6372 0.0311 5.9238 0.0324
 5438524 0.1461 0.0251 -4.9864 0.1618 5.0851 0.5160
 5438661 0.1676 0.0106 -4.7954 0.0253 5.7317 0.0245
 6855078 0.1629 0.0068 -4.8483 0.0017 5.5108 0.0436
 6596568 0.1900 0.0134 -4.6887 0.0402 5.8354 0.0482
 7189825 0.1913 0.0215 -4.7361 0.0790 5.6426 0.1164
 7272437 0.1978 0.0049 -4.6212 0.0053 6.0306 0.0238
 7271652 0.1841 0.0134 -4.7363 0.0432 5.7082 0.0544
 7271145 0.2728 0.0315 -4.3991 0.0734 6.2570 0.0849
 7271556 0.1840 0.0038 -4.7076 0.0120 5.8347 0.0456
 7189624 0.2106 0.0059 -4.6310 0.0104 5.8631 0.0022
 6938635 0.2550 0.0071 -4.4052 0.0095 6.3410 0.0049
 6937886 0.2182 0.0213 -4.5966 0.0651 5.9270 0.0819
 7022958 0.2382 0.0056 -4.4596 0.0037 6.2659 0.0038
 7434957 0.2476 0.0206 -4.5182 0.0565 6.0128 0.0660
 7352004 0.1908 0.0100 -4.6772 0.0230 5.8744 0.0193
 7598321 0.1786 0.0072 -4.7578 0.0097 5.6853 0.0107
 7434544 0.2936 0.0134 -4.4527 0.0375 6.0322 0.0385
 7518163 0.2053 0.0035 -4.5856 0.0104 6.0893 0.0293
 7434909 0.2359 0.0082 -4.4986 0.0161 6.1390 0.0115
 7436553 0.3452 0.0276 -4.2336 0.0510 6.4790 0.0548
 7436860 0.2413 0.0032 -4.4575 0.0030 6.2475 0.0131
 7191095 0.2183 0.0182 -4.6413 0.0579 5.7849 0.0721
 7108465 0.1819 0.0107 -4.7601 0.0315 5.6358 0.0318
 6941078 0.2211 0.0156 -4.5173 0.0395 6.1975 0.0445
 7273277 0.1889 0.0108 -4.7132 0.0298 5.7486 0.0294
 6767337 0.1723 0.0116 -4.7760 0.0335 5.7063 0.0392
 7276328 0.1703 0.0279 -4.7912 0.1260 5.6663 0.2151
 7357154 0.1765 0.0061 -4.7435 0.0027 5.7960 0.0313
 7275283 0.2202 0.0224 -4.5249 0.0639 6.1741 0.0779
 7193327 0.1900 0.0037 -4.6634 0.0130 5.9528 0.0407
 6772568 0.1404 0.0222 -5.0539 0.1448 4.0674 1.1558
 6858253 0.1328 0.0269 -5.1536 0.2013    NaN    NaN
 6773133 0.1759 0.0156 -4.8032 0.0587 5.5248 0.0893
 7030543 0.1789 0.0040 -4.7189 0.0185 5.8900 0.0571
 7030076 0.1611 0.0260 -4.8457 0.1340 5.6111 0.2554
 6859666 0.2189 0.0171 -4.5232 0.0451 6.1977 0.0525
 6685646 0.1825 0.0315 -4.7303 0.1266 5.7528 0.1959
 6857769 0.2487 0.0064 -4.4536 0.0104 6.2095 0.0046
 6771624 0.1874 0.0116 -4.6821 0.0298 5.9039 0.0316
 7026397 0.1974 0.0269 -4.6336 0.0939 5.9785 0.1283
 7026714 0.1683 0.0187 -4.8035 0.0785 5.6437 0.1321
 6942089 0.1777 0.0084 -4.7367 0.0122 5.8068 0.0013
 6857222 0.1965 0.0162 -4.6355 0.0494 5.9829 0.0619
 6943003 0.1873 0.0074 -4.6949 0.0094 5.8444 0.0052
 7441208 0.2242 0.0094 -4.5074 0.0166 6.2048 0.0130
 7522792 0.2026 0.0164 -4.6100 0.0486 6.0136 0.0596
 7604522 0.2277 0.0307 -4.5708 0.0906 5.9524 0.1160
 7523785 0.2499 0.0036 -4.5252 0.0094 5.9823 0.0003
 7523505 0.2049 0.0165 -4.5850 0.0468 6.0975 0.0565
 7115200 0.1999 0.0070 -4.6104 0.0055 6.0506 0.0060
 7278790 0.1562 0.0193 -4.9381 0.0940 5.1167 0.2375
 7115126 0.1680 0.0192 -4.8075 0.0815 5.6281 0.1388
 7114752 0.1836 0.0107 -4.7214 0.0279 5.7777 0.0271
 7031132 0.1726 0.0092 -4.7956 0.0214 5.6001 0.0113
 6358993 0.1720 0.0270 -4.7916 0.1185 5.6289 0.2018
 6278518 0.1652 0.0092 -4.8135 0.0155 5.6891 0.0021
 6198118 0.1766 0.0140 -4.7412 0.0455 5.8065 0.0613
 6436028 0.1868 0.0310 -4.6849 0.1205 5.9003 0.1760
 6598505 0.1708 0.0309 -4.7853 0.1407 5.6892 0.2376
 5955122 0.1667 0.0024 -4.8138 0.0315 5.6230 0.1204
 6116731 0.1861 0.0279 -4.6950 0.1078 5.8613 0.1586
 6686730 0.1932 0.0095 -4.6400 0.0167 6.0156 0.0112
 6360585 0.1939 0.0297 -4.6539 0.1079 5.9357 0.1516
 6600155 0.1855 0.0039 -4.6924 0.0123 5.8846 0.0433
 6600158 0.1973 0.0106 -4.6522 0.0264 5.9007 0.0249
 6436878 0.1939 0.0127 -4.6957 0.0386 5.7669 0.0443
 6599993 0.2220 0.0156 -4.5173 0.0397 6.1863 0.0447
 5869160 0.2820 0.0288 -4.4051 0.0669 6.1996 0.0766
 6286236 0.1787 0.0179 -4.7388 0.0666 5.7748 0.0981
 6364582 0.1556 0.0281 -4.9012 0.1531 5.3788 0.3402
 7035681 0.2553 0.0205 -4.4621 0.0522 6.1454 0.0593
 6950960 0.2805 0.0157 -4.4168 0.0385 6.1715 0.0407
 6950167 0.1893 0.0168 -4.7033 0.0573 5.7836 0.0773
 6692546 0.1655 0.0147 -4.8105 0.0544 5.7004 0.0864
 6865139 0.1570 0.0136 -4.9135 0.0549 5.2514 0.1077
 6368620 0.1656 0.0078 -4.8283 0.0098 5.5622 0.0175
 6868549 0.1558 0.0279 -4.9017 0.1511 5.3655 0.3369
 6525195 0.1797 0.0285 -4.8016 0.1170 5.4947 0.2002
 6522750 0.2311 0.0041 -4.5375 0.0042 6.0392 0.0072
 5876961 0.1677 0.0082 -4.8156 0.0129 5.5878 0.0086
 5877240 0.1823 0.0260 -4.7352 0.1028 5.7340 0.1584
 5959085 0.1486 0.0196 -4.9762 0.1064 5.0048 0.3406
 6046467 0.1831 0.0190 -4.7171 0.0695 5.8041 0.1002
 5360910 0.1768 0.0216 -4.7457 0.0868 5.7748 0.1343
 5360563 0.1670 0.0069 -4.8001 0.0018 5.7172 0.0365
 5532496 0.2238 0.0304 -4.5535 0.0902 6.0340 0.1148
 5185481 0.2419 0.0075 -4.4811 0.0144 6.1592 0.0093
 6124396 0.1522 0.0113 -4.9252 0.0355 5.3444 0.0563
 5620893 0.1462 0.0165 -4.9959 0.0858 4.8955 0.3170
 5448785 0.2230 0.0077 -4.5104 0.0098 6.2061 0.0036
 5532741 0.2184 0.0046 -4.5260 0.0033 6.1911 0.0154
 6520835 0.1797 0.0030 -4.7199 0.0221 5.8561 0.0658
 6689943 0.1877 0.0035 -4.6915 0.0116 5.8531 0.0431
 6603900 0.1957 0.0074 -4.6694 0.0125 5.8488 0.0007
 7116024 0.2251 0.0061 -4.5126 0.0053 6.1740 0.0033
 7117444 0.1854 0.0201 -4.6933 0.0730 5.8818 0.1035
 7032843 0.1834 0.0278 -4.7235 0.1097 5.7713 0.1671
 6949545 0.1643 0.0250 -4.8364 0.1189 5.5490 0.2224
 6863041 0.1620 0.0076 -4.8834 0.0129 5.3334 0.0257
 6777953 0.1988 0.0070 -4.6247 0.0066 5.9993 0.0054
 6776673 0.1921 0.0049 -4.7283 0.0054 5.6633 0.0192
 7034280 0.1541 0.0314 -4.9726 0.1667 4.9254 0.4905
 6948868 0.1851 0.0266 -4.6814 0.1036 5.9573 0.1497
 7118555 0.1775 0.0308 -4.7538 0.1300 5.7212 0.2083
 6362700 0.2206 0.0153 -4.5313 0.0396 6.1427 0.0446
 6442193 0.2609 0.0183 -4.3920 0.0412 6.3485 0.0450
 6363365 0.2843 0.0068 -4.3291 0.0101 6.4303 0.0065
 6442340 0.2581 0.0256 -4.4263 0.0627 6.2456 0.0724
 6691449 0.2306 0.0285 -4.5019 0.0799 6.1669 0.0979
 6521917 0.2293 0.0104 -4.4895 0.0200 6.2284 0.0179
 6691721 0.2105 0.0280 -4.5804 0.0891 6.0474 0.1159
 6605673 0.1905 0.0037 -4.6561 0.0144 5.9821 0.0418
 6519302 0.1617 0.0020 -4.8812 0.0292 5.3489 0.1749
 6688822 0.1650 0.0034 -4.8747 0.0137 5.3342 0.1132
 6603624 0.1782 0.0040 -4.7826 0.0057 5.5841 0.0504
 6688581 0.2316 0.0101 -4.5147 0.0224 6.1131 0.0200
 6519961 0.1968 0.0177 -4.6501 0.0569 5.9138 0.0737
 6603433 0.1953 0.0206 -4.6333 0.0687 6.0127 0.0913
 6120733 0.1797 0.0194 -4.7156 0.0730 5.8843 0.1066
 6282013 0.1436 0.0282 -5.0143 0.1940 4.8892 0.7192
 6120824 0.2740 0.0145 -4.4627 0.0384 6.0661 0.0403
 6362157 0.1702 0.0144 -4.7946 0.0513 5.6497 0.0762
 5958514 0.1787 0.0299 -4.7245 0.1259 5.8550 0.1933
 6039489 0.2030 0.0131 -4.6291 0.0366 5.9323 0.0409
 6039926 0.1600 0.0180 -4.8578 0.0823 5.5503 0.1581
 5958274 0.1943 0.0176 -4.6522 0.0570 5.9368 0.0744
 6774534 0.1073 0.0287 -5.7220 0.5112    NaN    NaN
 6947015 0.2138 0.0275 -4.5808 0.0860 6.0144 0.1113
 6689030 0.3600 0.0301 -4.2395 0.0554 6.4190 0.0597
 7199397 0.1537 0.0168 -4.9166 0.0804 5.3317 0.1856
 7959120 0.1684 0.0300 -4.8359 0.1373 5.4730 0.2560
 8096594 0.1857 0.0236 -4.6833 0.0889 5.9314 0.1275
 8163528 0.1696 0.0169 -4.7897 0.0667 5.6955 0.1065
 8231835 0.2172 0.0260 -4.5370 0.0779 6.1563 0.0976
 8026371 0.2417 0.0117 -4.4728 0.0265 6.1893 0.0260
 7957710 0.2001 0.0064 -4.6149 0.0033 6.0263 0.0100
 8026102 0.1845 0.0132 -4.7367 0.0426 5.7016 0.0531
 7887791 0.2008 0.0096 -4.6935 0.0273 5.7210 0.0234
 7364176 0.2204 0.0197 -4.5364 0.0554 6.1248 0.0666
 7362592 0.1767 0.0262 -4.7458 0.1098 5.7771 0.1730
 7680114 0.1860 0.0042 -4.7177 0.0055 5.7624 0.0365
 7820138 0.2641 0.0284 -4.4533 0.0708 6.1314 0.0830
 7750590 0.1814 0.0196 -4.7188 0.0733 5.8259 0.1070
 7891058 0.2407 0.0292 -4.5134 0.0800 6.0611 0.0980
 7442973 0.1902 0.0316 -4.7298 0.1190 5.6735 0.1822
 7443875 0.1619 0.0225 -4.8408 0.1097 5.6088 0.2065
 7201741 0.1572 0.0197 -4.8794 0.0982 5.5088 0.2038
 7201168 0.2385 0.0063 -4.5575 0.0166 5.9380 0.0093
 7362587 0.1599 0.0116 -4.9173 0.0427 5.1845 0.0657
 7021131 0.1656 0.0183 -4.8500 0.0790 5.4466 0.1452
 6850504 0.2255 0.0267 -4.5949 0.0807 5.8893 0.1036
 6764934 0.2425 0.0031 -4.4435 0.0044 6.2928 0.0142
 6273477 0.2027 0.0103 -4.6168 0.0233 5.9846 0.0208
 6678748 0.2147 0.0240 -4.6000 0.0748 5.9395 0.0965
 6678383 0.2126 0.0106 -4.5625 0.0227 6.0987 0.0207
 6593461 0.1779 0.0077 -4.7538 0.0116 5.7147 0.0057
 6765437 0.2678 0.0229 -4.4493 0.0573 6.1279 0.0654
 6765121 0.2342 0.0310 -4.5291 0.0874 6.0479 0.1090
 6592892 0.2036 0.0165 -4.6364 0.0513 5.8989 0.0636
 6592305 0.1682 0.0047 -4.7954 0.0165 5.7023 0.0716
 6850111 0.1963 0.0121 -4.6262 0.0294 6.0319 0.0312
 6677144 0.1818 0.0049 -4.7419 0.0023 5.7121 0.0336
 7020168 0.2328 0.0290 -4.5715 0.0846 5.9233 0.1073
 7019432 0.1775 0.0130 -4.7794 0.0438 5.6062 0.0575
 6432931 0.1404 0.0213 -5.0499 0.1415 4.3113 0.9746
 6272547 0.1954 0.0086 -4.6435 0.0148 5.9615 0.0071
 6679807 0.1966 0.0056 -4.6578 0.0033 5.8849 0.0140
 6511221 0.1851 0.0065 -4.7084 0.0046 5.8148 0.0149
 6510976 0.2317 0.0200 -4.4963 0.0533 6.1793 0.0625
 6680250 0.2266 0.0278 -4.5324 0.0805 6.0870 0.1002
 6595167 0.2312 0.0179 -4.4776 0.0448 6.2594 0.0511
 6937369 0.1979 0.0055 -4.6196 0.0022 6.0368 0.0187
 6851554 0.1824 0.0152 -4.7095 0.0496 5.8556 0.0663
 6936966 0.1906 0.0152 -4.6886 0.0488 5.8277 0.0625
 7022446 0.2791 0.0198 -4.4805 0.0524 6.0012 0.0586
 7022089 0.2111 0.0293 -4.5650 0.0930 6.1051 0.1201
 8554221 0.1758 0.0176 -4.7779 0.0676 5.6349 0.1045
 8618712 0.1616 0.0246 -4.8427 0.1236 5.6079 0.2341
 8686097 0.1930 0.0156 -4.6528 0.0480 5.9530 0.0604
 8622268 0.1860 0.0184 -4.6761 0.0635 5.9670 0.0871
 8621911 0.2318 0.0192 -4.4830 0.0497 6.2305 0.0576
 8621637 0.1735 0.0108 -4.7898 0.0309 5.6137 0.0320
 8814181 0.1878 0.0212 -4.7642 0.0801 5.5683 0.1224
 8621114 0.1868 0.0129 -4.7781 0.0447 5.5263 0.0560
 8556146 0.2209 0.0209 -4.5522 0.0605 6.0606 0.0739
 8685279 0.2333 0.0211 -4.5593 0.0608 5.9580 0.0735
 8881273 0.2535 0.0172 -4.4139 0.0393 6.3192 0.0429
 8882276 0.1869 0.0220 -4.6890 0.0807 5.8776 0.1151
 8750155 0.2593 0.0243 -4.4778 0.0630 6.0802 0.0735
 8685451 0.2701 0.0179 -4.4032 0.0418 6.2567 0.0454
 8295509 0.2396 0.0199 -4.4512 0.0494 6.2869 0.0565
 8228742 0.1931 0.0025 -4.6499 0.0182 5.9667 0.0485
 8364888 0.2259 0.0148 -4.5239 0.0381 6.1233 0.0422
 8493735 0.1536 0.0073 -4.9294 0.0057 5.2282 0.0684
 8233588 0.2111 0.0266 -4.5620 0.0833 6.1196 0.1066
 8232340 0.1294 0.0123 -5.2176 0.0685    NaN    NaN
 8493800 0.1694 0.0060 -4.7818 0.0084 5.7659 0.0475
 8363482 0.2098 0.0163 -4.6051 0.0484 5.9601 0.0583
 8298090 0.2156 0.0072 -4.6000 0.0149 5.9334 0.0065
 8099243 0.1946 0.0241 -4.6790 0.0855 5.8234 0.1206
 8560804 0.2163 0.0312 -4.5449 0.0958 6.1316 0.1222
 8688952 0.2778 0.0214 -4.3580 0.0471 6.3658 0.0518
 8689036 0.1702 0.0282 -4.8408 0.1258 5.4278 0.2359
 7449136 0.1911 0.0133 -4.6531 0.0367 5.9858 0.0430
 7284881 0.1781 0.0207 -4.7365 0.0812 5.7983 0.1233
 7202957 0.2285 0.0095 -4.5348 0.0214 6.0655 0.0182
 7824543 0.2043 0.0296 -4.5895 0.0987 6.0850 0.1304
 7686030 0.1859 0.0252 -4.7120 0.0961 5.7881 0.1429
 7963813 0.2410 0.0243 -4.5742 0.0703 5.8787 0.0868
 7826705 0.2809 0.0268 -4.4510 0.0657 6.0748 0.0758
 7364754 0.1796 0.0256 -4.7549 0.1036 5.6843 0.1643
 7447105 0.2551 0.0085 -4.4057 0.0138 6.3390 0.0103
 7447645 0.1858 0.0211 -4.6862 0.0770 5.9112 0.1092
 7683910 0.1918 0.0097 -4.6519 0.0185 5.9796 0.0135
 7683330 0.1923 0.0220 -4.7271 0.0800 5.6665 0.1169
 7104582 0.1889 0.0078 -4.6990 0.0135 5.8051 0.0012
 7189219 0.1553 0.0252 -4.9003 0.1363 5.4000 0.3038
 7744120 0.2144 0.0115 -4.6810 0.0373 5.6837 0.0390
 7744036 0.1847 0.0058 -4.6884 0.0040 5.9237 0.0268
 7812628 0.1813 0.0069 -4.7704 0.0122 5.6012 0.0089
 7671318 0.2219 0.0127 -4.5690 0.0340 5.9940 0.0359
 7742586 0.2065 0.0088 -4.6161 0.0185 5.9479 0.0126
 7880676 0.1737 0.0040 -4.7524 0.0210 5.8218 0.0690
 7742265 0.2244 0.0280 -4.5062 0.0805 6.2079 0.0992
 7949968 0.1955 0.0193 -4.6281 0.0628 6.0367 0.0823
 7811740 0.2370 0.0203 -4.4773 0.0526 6.2078 0.0610
 7597446 0.2025 0.0197 -4.6215 0.0629 5.9674 0.0811
 7187416 0.1363 0.0284 -5.1048 0.2058    NaN    NaN
 7187969 0.1603 0.0227 -4.8600 0.1120 5.5147 0.2218
 7743098 0.2262 0.0214 -4.5106 0.0589 6.1718 0.0704
 7671546 0.2354 0.0280 -4.5050 0.0773 6.1206 0.0944
 7515022 0.1920 0.0231 -4.6491 0.0818 5.9909 0.1123
 7596724 0.1826 0.0150 -4.7630 0.0530 5.6178 0.0734
 7885570 0.3511 0.0073 -4.2854 0.0209 6.3180 0.0187
 8161825 0.1880 0.0122 -4.6893 0.0340 5.8592 0.0382
 7673612 0.2150 0.0255 -4.5767 0.0787 6.0192 0.1007
 7953419 0.1616 0.0240 -4.8585 0.1172 5.4829 0.2314
 7817711 0.2087 0.0190 -4.5814 0.0566 6.0639 0.0701
 7886445 0.2018 0.0200 -4.6266 0.0643 5.9535 0.0835
 8094082 0.1929 0.0181 -4.6814 0.0611 5.8312 0.0820
 8024926 0.1990 0.0217 -4.6677 0.0740 5.8242 0.1010
 8091059 0.1935 0.0070 -4.6567 0.0074 5.9280 0.0060
 8226498 0.2034 0.0070 -4.6403 0.0120 5.8860 0.0008
 7747867 0.1882 0.0051 -4.7020 0.0004 5.8014 0.0245
 8227464 0.2078 0.0140 -4.6145 0.0401 5.9428 0.0458
 8160109 0.2086 0.0262 -4.5722 0.0835 6.1059 0.1077
 8091283 0.2509 0.0297 -4.4376 0.0749 6.2512 0.0884
 8091757 0.3386 0.0344 -4.2212 0.0617 6.5408 0.0672
 8091967 0.3545 0.0200 -4.2161 0.0373 6.5017 0.0387
 7675674 0.2506 0.0302 -4.4287 0.0760 6.2855 0.0895
 7746984 0.2550 0.0251 -4.4988 0.0664 6.0370 0.0787
 7676311 0.1982 0.0168 -4.6242 0.0510 6.0100 0.0639
 7815937 0.1757 0.0116 -4.7424 0.0307 5.8254 0.0346
 8155028 0.1862 0.0284 -4.7266 0.1097 5.7241 0.1673
 8551810 0.1485 0.0245 -4.9650 0.1453 5.1304 0.4235
 8357260 0.2160 0.0103 -4.5665 0.0235 6.0490 0.0212
 8087741 0.1856 0.0280 -4.6825 0.1090 5.9367 0.1582
 8019508 0.1578 0.0054 -4.8745 0.0176 5.5214 0.1080
 8157683 0.1937 0.0212 -4.6375 0.0722 6.0192 0.0970
 8223872 0.2106 0.0091 -4.6177 0.0216 5.9090 0.0167
 9596847 0.1938 0.0088 -4.6934 0.0206 5.7762 0.0131
 9658824 0.1680 0.0299 -4.8398 0.1372 5.4592 0.2579
 9777798 0.1684 0.0077 -4.7908 0.0048 5.7343 0.0201
 9837454 0.1785 0.0081 -4.7354 0.0110 5.7965 0.0040
 9717943 0.1832 0.0261 -4.6962 0.1032 5.9131 0.1518
 9718359 0.1911 0.0098 -4.6733 0.0216 5.8870 0.0172
10021140 0.1529 0.0157 -4.9193 0.0727 5.3576 0.1668
 9959608 0.2227 0.0033 -4.5448 0.0027 6.0728 0.0169
 9959776 0.2180 0.0112 -4.5427 0.0250 6.1225 0.0242
10019950 0.2407 0.0231 -4.4785 0.0608 6.1760 0.0716
10019358 0.1997 0.0306 -4.6537 0.1064 5.8704 0.1489
10019747 0.1534 0.0052 -4.9298 0.0136 5.2318 0.1610
 9594460 0.1426 0.0274 -5.0280 0.1811 4.6393 0.8132
10737327 0.1696 0.0276 -4.7799 0.1291 5.7759 0.2154
11193681 0.1701 0.0107 -4.8117 0.0308 5.5626 0.0319
11140181 0.2687 0.0517 -4.4434 0.1203 6.1410 0.1450
11086321 0.2203 0.0234 -4.6140 0.0728 5.8585 0.0935
10923764 0.2043 0.0293 -4.6068 0.0980 6.0073 0.1310
10922836 0.2180 0.0085 -4.5274 0.0123 6.1897 0.0068
11246903 0.1912 0.0225 -4.6512 0.0796 5.9959 0.1093
11247404 0.2128 0.0278 -4.6029 0.0884 5.9433 0.1164
11299616 0.1796 0.0076 -4.7312 0.0088 5.7964 0.0082
11247610 0.1972 0.0261 -4.6180 0.0908 6.0585 0.1223
11142593 0.2136 0.0264 -4.5463 0.0809 6.1595 0.1023
10979438 0.2460 0.0194 -4.5284 0.0537 5.9898 0.0623
10866562 0.2190 0.0228 -4.5717 0.0685 6.0055 0.0859
11090687 0.1500 0.0302 -4.9463 0.1884 5.2915 0.4755
11093133 0.2067 0.0205 -4.5887 0.0633 6.0564 0.0801
10675180 0.1674 0.0223 -4.8006 0.1011 5.6952 0.1740
10928722 0.1617 0.0259 -4.8404 0.1320 5.6266 0.2483
10739656 0.2032 0.0151 -4.6048 0.0426 6.0291 0.0505
10673774 0.1678 0.0196 -4.8289 0.0842 5.5165 0.1496
10738873 0.1832 0.0139 -4.6956 0.0416 5.9175 0.0525
10739396 0.1849 0.0294 -4.6981 0.1157 5.8671 0.1713
10981578 0.1764 0.0187 -4.7531 0.0722 5.7442 0.1101
10926391 0.1763 0.0211 -4.7354 0.0849 5.8557 0.1296
11305427 0.1836 0.0204 -4.7541 0.0775 5.6429 0.1176
11304230 0.2373 0.0175 -4.5069 0.0463 6.1013 0.0527
11304769 0.2024 0.0161 -4.6061 0.0471 6.0341 0.0573
10411677 0.1935 0.0111 -4.6540 0.0272 5.9399 0.0270
10606306 0.1760 0.0223 -4.8112 0.0922 5.4908 0.1577
10215584 0.1880 0.0136 -4.6942 0.0412 5.8371 0.0503
10609295 0.1967 0.0283 -4.6992 0.1012 5.7308 0.1473
10544691 0.2851 0.0297 -4.4419 0.0709 6.0858 0.0822
10543620 0.1615 0.0054 -4.8448 0.0146 5.5907 0.0837
10147635 0.1626 0.0176 -4.8356 0.0767 5.6168 0.1382
10420475 0.1331 0.0245 -5.1580 0.2123    NaN    NaN
10934653 0.1747 0.0096 -4.7595 0.0202 5.7454 0.0128
10813660 0.1831 0.0072 -4.6931 0.0029 5.9380 0.0142
10293689 0.1858 0.0291 -4.6930 0.1132 5.8772 0.1664
10358938 0.1684 0.0229 -4.7925 0.1030 5.7185 0.1748
10554116 0.1775 0.0095 -4.7311 0.0176 5.8469 0.0102
 9843813 0.1915 0.0294 -4.6513 0.1094 5.9883 0.1535
 9962623 0.1663 0.0133 -4.8117 0.0452 5.6506 0.0663
10025841 0.1809 0.0088 -4.7380 0.0178 5.7409 0.0075
10024402 0.1872 0.0272 -4.6866 0.1038 5.8849 0.1508
10160679 0.2305 0.0137 -4.4895 0.0320 6.2160 0.0340
10160534 0.2660 0.0078 -4.4586 0.0202 6.1081 0.0164
10158418 0.2333 0.0228 -4.5061 0.0626 6.1309 0.0750
10091257 0.2412 0.0264 -4.4911 0.0711 6.1300 0.0854
 9784166 0.1848 0.0235 -4.6982 0.0893 5.8683 0.1302
10482041 0.1952 0.0072 -4.6912 0.0137 5.7715 0.0007
10874560 0.2145 0.0117 -4.5405 0.0253 6.1740 0.0251
10933561 0.1902 0.0248 -4.7095 0.0917 5.7494 0.1346
10988362 0.2011 0.0275 -4.6164 0.0936 6.0060 0.1259
10934241 0.2140 0.0125 -4.5798 0.0323 6.0168 0.0340
10416215 0.2466 0.0095 -4.4309 0.0168 6.3077 0.0140
10352333 0.2617 0.0496 -4.4787 0.1204 6.0673 0.1477
10352883 0.2039 0.0233 -4.6382 0.0772 5.8900 0.1033
10417911 0.1577 0.0165 -4.9191 0.0745 5.2055 0.1663
10483938 0.2004 0.0287 -4.6080 0.0987 6.0553 0.1323
10350857 0.2080 0.0207 -4.6005 0.0647 5.9932 0.0824
11413285 0.1728 0.0117 -4.8072 0.0375 5.5444 0.0456
11771578 0.1818 0.0287 -4.7173 0.1159 5.8256 0.1758
11516241 0.2314 0.0047 -4.5784 0.0106 5.9096 0.0004
11969083 0.2122 0.0206 -4.5584 0.0610 6.1215 0.0755
11972298 0.2511 0.1605 -4.4846 0.3238 6.0971 0.3941
11921843 0.1669 0.0197 -4.8081 0.0857 5.6563 0.1476
11971746 0.1815 0.0275 -4.7214 0.1105 5.8114 0.1682
11922782 0.2732 0.0110 -4.4098 0.0257 6.2220 0.0246
12265063 0.1818 0.0107 -4.7075 0.0246 5.8806 0.0231
12117868 0.1842 0.0087 -4.6888 0.0121 5.9354 0.0021
11973095 0.2231 0.0184 -4.5080 0.0487 6.2149 0.0570
11776840 0.1453 0.0278 -4.9957 0.1806 4.9800 0.6040
11772920 0.2013 0.0079 -4.7212 0.0229 5.6262 0.0132
11823503 0.2042 0.0297 -4.6042 0.0993 6.0192 0.1326
11923356 0.2052 0.0129 -4.6441 0.0377 5.8582 0.0420
11467550 0.1768 0.0154 -4.7385 0.0529 5.8182 0.0745
11559263 0.2450 0.0123 -4.5387 0.0346 5.9641 0.0354
11610797 0.3080 0.0184 -4.2834 0.0364 6.4657 0.0382
11507895 0.1889 0.0256 -4.7592 0.0975 5.5786 0.1524
11507653 0.1816 0.0244 -4.7286 0.0964 5.7735 0.1467
11084834 0.1756 0.0302 -4.8422 0.1284 5.3698 0.2389
11297437 0.1915 0.0290 -4.6874 0.1071 5.8228 0.1556
11244118 0.1677 0.0105 -4.8321 0.0304 5.5023 0.0303
11720477 0.2072 0.0126 -4.5879 0.0315 6.0536 0.0336
11511125 0.1801 0.0266 -4.7152 0.1085 5.8754 0.1637
11510850 0.2036 0.0199 -4.5910 0.0615 6.0883 0.0779
11563401 0.2044 0.0170 -4.6133 0.0514 5.9796 0.0634
11615736 0.2241 0.0273 -4.5278 0.0793 6.1239 0.0986
11669475 0.1863 0.0152 -4.7575 0.0538 5.6049 0.0736
11669125 0.2206 0.0311 -4.5234 0.0928 6.1760 0.1165
11356513 0.2063 0.0196 -4.6007 0.0605 6.0101 0.0765
11460222 0.1970 0.0123 -4.6248 0.0305 6.0263 0.0329
11407895 0.2332 0.0303 -4.5139 0.0850 6.1049 0.1051
11407628 0.2255 0.0125 -4.4996 0.0275 6.2248 0.0281
11713510 0.1595 0.0250 -4.8755 0.1261 5.4299 0.2612
11865463 0.1888 0.0169 -4.6696 0.0551 5.9413 0.0729
 5870102 0.2126 0.0141 -4.5662 0.0370 6.0835 0.0414
 5700805 0.1735 0.0113 -4.7555 0.0292 5.8071 0.0320
 5951458 0.1814 0.0146 -4.7037 0.0460 5.9159 0.0605
 6684013 0.1881 0.0148 -4.7588 0.0519 5.5856 0.0696
 6938521 0.2681 0.0278 -4.3661 0.0633 6.3963 0.0720
 7517305 0.2358 0.0247 -4.4865 0.0665 6.1825 0.0795
 7038145 0.1531 0.0121 -4.9174 0.0430 5.3628 0.0785
 6604675 0.2138 0.0313 -4.5707 0.0982 6.0531 0.1276
 6521045 0.1759 0.0108 -4.7595 0.0285 5.7198 0.0285
 6777146 0.1899 0.0139 -4.6655 0.0403 5.9435 0.0488
 8027209 0.2052 0.0312 -4.6503 0.1052 5.8363 0.1461
 7446038 0.2649 0.0191 -4.5084 0.0521 5.9723 0.0589
 7445809 0.1897 0.0300 -4.6719 0.1129 5.9138 0.1620
 6193155 0.2240 0.0254 -4.5853 0.0765 5.9277 0.0973
 6679047 0.1871 0.0211 -4.7359 0.0784 5.6780 0.1163
 6593363 0.2045 0.0300 -4.5955 0.1003 6.0537 0.1331
 6934317 0.2403 0.0213 -4.5380 0.0599 5.9873 0.0714
 7104562 0.1842 0.0172 -4.6899 0.0586 5.9283 0.0803
 6192192 0.1908 0.0291 -4.6553 0.1086 5.9800 0.1530
 8554498 0.1742 0.0101 -4.7630 0.0237 5.7366 0.0198
 8296853 0.1959 0.0226 -4.6429 0.0774 5.9562 0.1048
 8686355 0.1908 0.0247 -4.6557 0.0897 5.9777 0.1250
 8621939 0.2676 0.0178 -4.4063 0.0417 6.2600 0.0453
 8622563 0.1994 0.0196 -4.6082 0.0621 6.0715 0.0800
 8556311 0.1790 0.0104 -4.7241 0.0234 5.8486 0.0207
 8365343 0.2142 0.0270 -4.5499 0.0829 6.1352 0.1052
 8496753 0.1785 0.0268 -4.7204 0.1124 5.8904 0.1710
 7823503 0.2008 0.0220 -4.6047 0.0713 6.0652 0.0930
 7365243 0.1773 0.0243 -4.7449 0.0997 5.7693 0.1559
 7813349 0.1604 0.0313 -4.8511 0.1682 5.6099 0.3204
 7679090 0.2713 0.0212 -4.3597 0.0464 6.3986 0.0512
 8089956 0.2442 0.0225 -4.5077 0.0610 6.0604 0.0721
 8226576 0.2414 0.0297 -4.5095 0.0811 6.0693 0.0993
 8160909 0.1979 0.0232 -4.6435 0.0790 5.9290 0.1070
 8022594 0.1777 0.0173 -4.7301 0.0632 5.8490 0.0918
 9836132 0.2089 0.0132 -4.5690 0.0327 6.1167 0.0357
10144291 0.2536 0.0062 -4.4671 0.0129 6.1384 0.0070
10014114 0.1896 0.0296 -4.7025 0.1113 5.7834 0.1649
10017419 0.2217 0.0064 -4.5265 0.0062 6.1516 0.0024
10017668 0.1793 0.0110 -4.7718 0.0328 5.6166 0.0347
 9956473 0.2157 0.0075 -4.6457 0.0204 5.7849 0.0124
 9896871 0.1442 0.0155 -5.0122 0.0841 4.9632 0.3489
 9715099 0.1934 0.0020 -4.6376 0.0238 6.0271 0.0553
 9654063 0.2413 0.0132 -4.5411 0.0367 5.9736 0.0387
 9653110 0.3237 0.0278 -4.3766 0.0614 6.1490 0.0683
 9714568 0.1407 0.0201 -5.0545 0.1384 4.3962 0.9537
 9715600 0.2376 0.0103 -4.5463 0.0278 5.9758 0.0261
 9834719 0.2549 0.0284 -4.4173 0.0699 6.2966 0.0814
 9895007 0.1844 0.0186 -4.6854 0.0655 5.9501 0.0911
10014894 0.1727 0.0052 -4.7618 0.0117 5.7868 0.0520
 9894195 0.1727 0.0069 -4.8247 0.0115 5.4690 0.0184
10208424 0.1831 0.0226 -4.7840 0.0887 5.5333 0.1426
10142121 0.1515 0.0193 -4.9311 0.1048 5.3524 0.2615
10274244 0.2349 0.0100 -4.5948 0.0300 5.8453 0.0280
10141815 0.4517 0.0294 -4.1318 0.0478 6.5079 0.0499
10209485 0.1428 0.0250 -5.0237 0.1707 4.7886 0.7223
10275986 0.1891 0.0213 -4.6844 0.0765 5.8656 0.1077
10276859 0.1739 0.0078 -4.7582 0.0076 5.7728 0.0117
10341913 0.1587 0.0090 -4.8658 0.0134 5.5627 0.0085
10342296 0.1764 0.0174 -4.8110 0.0684 5.4879 0.1099
10210979 0.2033 0.0151 -4.6144 0.0437 5.9872 0.0521
 9833666 0.2689 0.0026 -4.4534 0.0067 6.1111 0.0017
 9833590 0.2397 0.0312 -4.5288 0.0864 6.0188 0.1073
 9773821 0.2326 0.0030 -4.5584 0.0034 5.9641 0.0099
 9774205 0.1762 0.0286 -4.8143 0.1209 5.4763 0.2130
10079908 0.2013 0.0243 -4.6106 0.0807 6.0289 0.1069
 9955166 0.1759 0.0050 -4.7698 0.0048 5.6703 0.0429
 9955598 0.1960 0.0022 -4.7103 0.0065 5.6972 0.0401
10015467 0.2238 0.0183 -4.5265 0.0499 6.1313 0.0586
10737038 0.1424 0.0202 -5.0514 0.1200 4.0656 0.9755
10737574 0.3397 0.0214 -4.2817 0.0439 6.3581 0.0465
10866952 0.1764 0.0036 -4.7536 0.0160 5.7419 0.0623
10803540 0.1886 0.0071 -4.6896 0.0086 5.8497 0.0064
10672497 0.1944 0.0275 -4.7377 0.1010 5.6143 0.1533
10670942 0.1866 0.0045 -4.6853 0.0089 5.9012 0.0362
10802309 0.3440 0.0079 -4.3369 0.0248 6.2021 0.0227
11140482 0.1735 0.0124 -4.8140 0.0424 5.5054 0.0558
11032944 0.2111 0.0114 -4.5568 0.0244 6.1429 0.0237
11193107 0.2518 0.0124 -4.5657 0.0378 5.8615 0.0392
11140637 0.1964 0.0105 -4.6404 0.0239 5.9615 0.0217
10864498 0.1962 0.0079 -4.6472 0.0124 5.9339 0.0025
10978999 0.2302 0.0161 -4.5281 0.0433 6.0761 0.0490
10864149 0.1972 0.0288 -4.6700 0.1021 5.8326 0.1448
11032823 0.1898 0.0239 -4.7146 0.0885 5.7335 0.1301
10923328 0.2119 0.0049 -4.5524 0.0034 6.1537 0.0167
10923629 0.2077 0.0047 -4.5706 0.0049 6.1263 0.0197
10978403 0.2613 0.0229 -4.5006 0.0608 6.0070 0.0709
11353275 0.2046 0.0096 -4.5867 0.0174 6.0940 0.0132
11247251 0.2626 0.0259 -4.4693 0.0659 6.0909 0.0771
11247688 0.2543 0.0079 -4.4397 0.0154 6.2228 0.0114
11355525 0.2088 0.0190 -4.6086 0.0586 5.9550 0.0736
11249379 0.2707 0.0189 -4.3590 0.0407 6.4054 0.0441
11033975 0.1889 0.0088 -4.7134 0.0205 5.7476 0.0124
11033434 0.2294 0.0072 -4.4985 0.0097 6.1900 0.0032
11033987 0.1660 0.0169 -4.8500 0.0706 5.4400 0.1264
10979213 0.1893 0.0152 -4.7158 0.0507 5.7335 0.0662
10924986 0.2299 0.0118 -4.5437 0.0304 6.0263 0.0305
10980199 0.2075 0.0043 -4.5777 0.0057 6.0951 0.0218
10603637 0.2070 0.0168 -4.6270 0.0518 5.9043 0.0639
10800512 0.1930 0.0259 -4.7397 0.0959 5.6173 0.1454
11195570 0.1335 0.0247 -5.1647 0.2214    NaN    NaN
11144321 0.1431 0.0129 -5.0233 0.0577 4.8476 0.2603
11196395 0.1688 0.0129 -4.7915 0.0414 5.7110 0.0570
11302847 0.1819 0.0143 -4.7178 0.0458 5.8215 0.0599
11197344 0.1250 0.0264 -5.2640 0.2452    NaN    NaN
11197517 0.0824 0.1129     NaN    NaN    NaN    NaN
11250388 0.2479 0.0174 -4.4608 0.0433 6.1904 0.0480
11196796 0.2343 0.0074 -4.5025 0.0133 6.1361 0.0075
11251112 0.2211 0.0126 -4.5199 0.0286 6.1853 0.0296
11303472 0.2257 0.0422 -4.6379 0.1260 5.7599 0.1725
11198578 0.1901 0.0091 -4.6601 0.0152 5.9688 0.0080
11146452 0.1973 0.0056 -4.6411 0.0014 5.9463 0.0153
11146264 0.1887 0.0170 -4.7842 0.0635 5.4917 0.0930
11093064 0.1576 0.0189 -4.8923 0.0898 5.3716 0.1922
10675549 0.2249 0.0245 -4.6490 0.0772 5.7308 0.1014
10741332 0.1963 0.0300 -4.7089 0.1081 5.7003 0.1599
10807266 0.1939 0.0050 -4.6669 0.0008 5.8790 0.0216
10870548 0.2057 0.0093 -4.5817 0.0157 6.1023 0.0107
10806770 0.1914 0.0082 -4.7179 0.0194 5.7070 0.0092
10871214 0.3165 0.0053 -4.2642 0.0087 6.4916 0.0053
10871739 0.2285 0.0287 -4.5459 0.0832 6.0278 0.1045
10929531 0.1609 0.0248 -4.8823 0.1213 5.3566 0.2555
10738497 0.1966 0.0081 -4.6562 0.0149 5.8917 0.0057
10672788 0.2198 0.0207 -4.5592 0.0605 6.0432 0.0740
10738775 0.2408 0.0113 -4.5447 0.0313 5.9652 0.0310
10805369 0.1504 0.0121 -5.0119 0.0511 4.6511 0.1566
11035818 0.2758 0.0219 -4.3467 0.0473 6.4176 0.0521
10925524 0.1915 0.0113 -4.6802 0.0301 5.8525 0.0309
11034670 0.2623 0.0247 -4.4730 0.0633 6.0815 0.0738
11035385 0.4457 0.0192 -4.2007 0.0402 6.3481 0.0411
10982484 0.2365 0.0287 -4.4888 0.0782 6.1695 0.0949
10803808 0.2521 0.0126 -4.4096 0.0254 6.3468 0.0253
11197903 0.1893 0.0064 -4.6836 0.0046 5.8663 0.0128
11357658 0.2059 0.0040 -4.6180 0.0022 5.9462 0.0206
11199188 0.2040 0.0123 -4.5994 0.0305 6.0438 0.0323
11251907 0.1894 0.0168 -4.7753 0.0618 5.5181 0.0888
11252201 0.1962 0.0080 -4.6250 0.0094 6.0398 0.0001
10930190 0.2107 0.0041 -4.5726 0.0043 6.0779 0.0198
10083309 0.1637 0.0091 -4.8304 0.0160 5.6095 0.0002
10150422 0.1807 0.0120 -4.7846 0.0395 5.5519 0.0473
10281318 0.1496 0.0259 -4.9625 0.1495 5.0959 0.4298
10412127 0.1538 0.0264 -4.9407 0.1418 5.1429 0.3683
10346286 0.2316 0.0224 -4.5364 0.0635 6.0398 0.0768
10477662 0.1676 0.0149 -4.8776 0.0605 5.2919 0.1062
10606364 0.1898 0.0186 -4.7103 0.0658 5.7505 0.0919
10476761 0.1807 0.0274 -4.7181 0.1114 5.8440 0.1690
10540760 0.3267 0.0138 -4.3575 0.0350 6.1907 0.0355
10215673 0.1818 0.0131 -4.7287 0.0405 5.7714 0.0502
10280339 0.1777 0.0146 -4.7915 0.0529 5.5539 0.0759
10214458 0.1905 0.0060 -4.6574 0.0009 5.9750 0.0190
10082120 0.2054 0.0283 -4.5908 0.0933 6.0628 0.1229
10608984 0.1570 0.0158 -4.9192 0.0701 5.2182 0.1547
10544834 0.1931 0.0123 -4.6862 0.0358 5.8102 0.0400
10348417 0.2360 0.0180 -4.5241 0.0494 6.0538 0.0569
10348178 0.1974 0.0290 -4.6564 0.1024 5.8827 0.1435
10607573 0.1946 0.0256 -4.7529 0.0944 5.5616 0.1444
10539565 0.1965 0.0145 -4.6404 0.0422 5.9598 0.0507
10538911 0.1639 0.0160 -4.8392 0.0654 5.5409 0.1139
10213353 0.1663 0.0099 -4.8407 0.0265 5.4809 0.0208
10213424 0.1919 0.0169 -4.6943 0.0570 5.7913 0.0760
10279679 0.2235 0.0234 -4.5297 0.0670 6.1215 0.0821
10344483 0.1661 0.0114 -4.8110 0.0324 5.6655 0.0391
 9842954 0.1282 0.0197 -5.2131 0.1549    NaN    NaN
 9843283 0.1960 0.0143 -4.6928 0.0460 5.7593 0.0566
 9903755 0.1544 0.0159 -4.9168 0.0726 5.2993 0.1638
 9964367 0.1420 0.0174 -5.0369 0.1075 4.7028 0.5903
 9963274 0.1856 0.0232 -4.6957 0.0875 5.8667 0.1268
10023002 0.1652 0.0061 -4.8403 0.0006 5.5047 0.0494
10090102 0.1803 0.0093 -4.7680 0.0241 5.6212 0.0167
 9904290 0.1751 0.0157 -4.7575 0.0566 5.7475 0.0825
 9906826 0.2349 0.0088 -4.4680 0.0142 6.2620 0.0102
10154592 0.2763 0.0139 -4.4723 0.0381 6.0320 0.0397
10088877 0.1886 0.0064 -4.6708 0.0013 5.9396 0.0165
10093494 0.1818 0.0084 -4.7295 0.0154 5.7667 0.0036
10092312 0.2224 0.0149 -4.5587 0.0407 6.0262 0.0457
10092706 0.1945 0.0222 -4.7028 0.0790 5.7353 0.1125
10093571 0.1633 0.0143 -4.8556 0.0555 5.4583 0.0939
10158814 0.1783 0.0161 -4.7276 0.0559 5.8466 0.0789
10156788 0.1574 0.0182 -4.8783 0.0867 5.5012 0.1774
 9784828 0.1953 0.0216 -4.6696 0.0749 5.8530 0.1030
 9783522 0.1744 0.0170 -4.7593 0.0636 5.7535 0.0958
10612076 0.3761 0.0244 -4.3162 0.0522 6.1874 0.0558
10546566 0.2406 0.0099 -4.4476 0.0178 6.2935 0.0153
10677831 0.1962 0.0045 -4.6430 0.0048 5.9523 0.0257
10611751 0.2399 0.0172 -4.5913 0.0519 5.8347 0.0604
10482387 0.3179 0.0187 -4.3539 0.0431 6.2238 0.0457
10482144 0.2294 0.0211 -4.4893 0.0563 6.2280 0.0665
10482869 0.2088 0.0037 -4.5862 0.0058 6.0422 0.0232
10612166 0.2125 0.0121 -4.5769 0.0303 6.0410 0.0314
10677047 0.1881 0.0023 -4.7220 0.0127 5.7223 0.0525
10547012 0.1645 0.0058 -4.8226 0.0098 5.6396 0.0629
10931514 0.2025 0.0117 -4.6019 0.0277 6.0517 0.0283
10930905 0.1743 0.0059 -4.7506 0.0064 5.8134 0.0385
10985935 0.1899 0.0248 -4.6813 0.0912 5.8684 0.1304
10930706 0.1726 0.0137 -4.7618 0.0448 5.7935 0.0620
10744768 0.1505 0.0193 -4.9476 0.1026 5.1944 0.2787
10745501 0.1801 0.0139 -4.7310 0.0447 5.7867 0.0585
10810521 0.1580 0.0196 -4.9116 0.0940 5.2439 0.2141
10679797 0.2009 0.0079 -4.6121 0.0107 6.0275 0.0017
10744668 0.1966 0.0099 -4.6208 0.0185 6.0558 0.0145
10746308 0.2182 0.0312 -4.5988 0.0970 5.9198 0.1279
10745115 0.2029 0.0058 -4.6000 0.0006 6.0554 0.0133
10933072 0.1847 0.0126 -4.7106 0.0372 5.8104 0.0440
10987976 0.1963 0.0197 -4.6298 0.0644 6.0132 0.0846
10876120 0.1760 0.0195 -4.7372 0.0762 5.8535 0.1152
10875733 0.1773 0.0157 -4.7358 0.0545 5.8227 0.0770
10351635 0.2005 0.0160 -4.6087 0.0464 6.0499 0.0566
10416288 0.1999 0.0071 -4.6522 0.0117 5.8737 0.0000
10352104 0.2018 0.0057 -4.6008 0.0006 6.0680 0.0150
10613120 0.2315 0.0144 -4.4994 0.0354 6.1686 0.0383
10483644 0.2557 0.0238 -4.4248 0.0581 6.2647 0.0667
10614046 0.2618 0.0247 -4.4520 0.0621 6.1456 0.0719
10611040 0.2141 0.0119 -4.5470 0.0264 6.1491 0.0265
10350930 0.2002 0.0165 -4.6035 0.0481 6.0809 0.0591
10218939 0.2209 0.0286 -4.5904 0.0874 5.9300 0.1133
10415681 0.2109 0.0158 -4.5765 0.0442 6.0591 0.0520
10220150 0.1846 0.0051 -4.7693 0.0050 5.5754 0.0254
10219052 0.1617 0.0200 -4.8621 0.0922 5.4570 0.1807
10153521 0.1964 0.0121 -4.7542 0.0413 5.5465 0.0472
10809164 0.1963 0.0030 -4.6340 0.0140 5.9928 0.0396
10872290 0.1422 0.0152 -5.0291 0.0817 4.7044 0.4342
10742724 0.1458 0.0144 -4.9896 0.0694 5.0563 0.2341
10872864 0.2098 0.0100 -4.5663 0.0194 6.1167 0.0163
10809941 0.1460 0.0149 -4.9900 0.0749 5.0994 0.2542
11201178 0.1616 0.0094 -4.8662 0.0225 5.4348 0.0098
11465927 0.1815 0.0044 -4.7161 0.0108 5.8392 0.0439
11413597 0.1578 0.0175 -4.8840 0.0809 5.4252 0.1664
11413706 0.1637 0.0091 -4.8250 0.0142 5.6667 0.0017
11413203 0.2332 0.0158 -4.4720 0.0376 6.2621 0.0414
11517594 0.2031 0.0142 -4.6167 0.0400 5.9796 0.0463
11620809 0.1722 0.0187 -4.7829 0.0754 5.6718 0.1213
11620644 0.1373 0.0192 -5.0913 0.1342    NaN    NaN
11516176 0.1929 0.0183 -4.6855 0.0625 5.8149 0.0846
11411477 0.1778 0.0096 -4.8119 0.0287 5.4711 0.0230
11411750 0.2115 0.0215 -4.5679 0.0648 6.0887 0.0812
11359879 0.1745 0.0260 -4.7656 0.1110 5.7161 0.1805
11361601 0.2273 0.0106 -4.5307 0.0245 6.0876 0.0228
11308629 0.2418 0.0043 -4.4673 0.0023 6.2076 0.0066
11307847 0.2520 0.0049 -4.4766 0.0094 6.1171 0.0020
11414213 0.3452 0.0212 -4.3651 0.0496 6.1288 0.0531
11361659 0.2743 0.0074 -4.3680 0.0130 6.3507 0.0093
11413876 0.2340 0.0064 -4.4896 0.0084 6.1853 0.0013
11362370 0.2918 0.0190 -4.3215 0.0396 6.4158 0.0422
11466153 0.3033 0.0204 -4.2974 0.0412 6.4411 0.0441
11254164 0.2680 0.0223 -4.3679 0.0499 6.3902 0.0556
11254858 0.3089 0.0280 -4.2959 0.0566 6.4214 0.0622
11200185 0.2661 0.0024 -4.4598 0.0058 6.1040 0.0030
11306973 0.1968 0.0088 -4.7222 0.0251 5.6510 0.0182
11200241 0.1838 0.0054 -4.6956 0.0060 5.9038 0.0313
11307771 0.2910 0.0178 -4.3777 0.0413 6.2448 0.0441
11095684 0.1747 0.0126 -4.7509 0.0372 5.7985 0.0468
11096831 0.0994 0.0265     NaN    NaN    NaN    NaN
10988654 0.1456 0.0092 -5.0059 0.0224 4.8003 0.0399
10976896 0.1688 0.0037 -4.8424 0.0111 5.4368 0.0846
10798143 0.1935 0.0173 -4.6385 0.0547 6.0186 0.0706
10862421 0.1772 0.0216 -4.7316 0.0865 5.8522 0.1316
10920746 0.1718 0.0059 -4.8761 0.0105 5.2614 0.0381
10537290 0.3324 0.0252 -4.3302 0.0537 6.2472 0.0585
10732274 0.1251 0.0242 -5.3018 0.2623    NaN    NaN
10666878 0.1376 0.0221 -5.0956 0.1694    NaN    NaN
10799232 0.1316 0.0127 -5.1910 0.0724    NaN    NaN
10667099 0.1180 0.0186 -5.4678 0.2428    NaN    NaN
10535029 0.1642 0.0303 -4.8259 0.1510 5.6249 0.2750
10600713 0.2242 0.0288 -4.5549 0.0854 6.0266 0.1082
10796663 0.2333 0.0427 -4.5707 0.1209 5.9235 0.1572
10975635 0.2127 0.0234 -4.6533 0.0761 5.7778 0.1014
10920182 0.1775 0.0048 -4.7305 0.0123 5.8498 0.0477
10975101 0.1586 0.0234 -4.9043 0.1162 5.2764 0.2623
10407086 0.1390 0.0164 -5.0815 0.0942    NaN    NaN
10538626 0.1817 0.0071 -4.7604 0.0124 5.6371 0.0069
10537909 0.2349 0.0229 -4.5264 0.0641 6.0527 0.0772
10470053 0.2066 0.0208 -4.6618 0.0689 5.7881 0.0915
10340511 0.1771 0.0130 -4.7384 0.0396 5.8118 0.0503
10471412 0.2292 0.0197 -4.5101 0.0535 6.1476 0.0629
10667741 0.1873 0.0238 -4.7550 0.0906 5.6055 0.1400
10603377 0.1815 0.0185 -4.7059 0.0670 5.8964 0.0955
10602391 0.1765 0.0021 -4.8369 0.0112 5.3838 0.0865
10799866 0.2525 0.0192 -4.4794 0.0501 6.1061 0.0568
10603346 0.1666 0.0049 -4.8198 0.0111 5.5889 0.0693
10733507 0.1775 0.0247 -4.7672 0.1017 5.6582 0.1642
10976930 0.2658 0.0050 -4.3766 0.0043 6.3724 0.0014
10976993 0.1979 0.0061 -4.6172 0.0003 6.0494 0.0142
10977792 0.1759 0.0247 -4.7584 0.1031 5.7272 0.1649
10921429 0.1803 0.0296 -4.7938 0.1206 5.5194 0.2041
10863638 0.2073 0.0297 -4.6207 0.0980 5.9240 0.1322
10862932 0.1640 0.0155 -4.8216 0.0615 5.6822 0.1031
12018346 0.2769 0.0187 -4.4014 0.0442 6.2312 0.0482
12018625 0.1998 0.0304 -4.6414 0.1054 5.9169 0.1458
12168652 0.1919 0.0063 -4.6487 0.0007 5.9943 0.0156
11822082 0.1994 0.0185 -4.6490 0.0603 5.8909 0.0786
11870704 0.2392 0.0188 -4.4579 0.0466 6.2634 0.0529
12119316 0.2999 0.0196 -4.4457 0.0502 6.0330 0.0550
12021532 0.3220 0.0201 -4.3150 0.0432 6.3180 0.0459
12167751 0.3372 0.0269 -4.2271 0.0493 6.5274 0.0529
12119527 0.2142 0.0133 -4.5469 0.0320 6.1483 0.0345
12215319 0.2632 0.0214 -4.3767 0.0481 6.3908 0.0535
12165226 0.2188 0.0086 -4.5592 0.0171 6.0518 0.0118
12019465 0.1938 0.0312 -4.6594 0.1135 5.9116 0.1607
12020119 0.1926 0.0172 -4.6651 0.0560 5.9031 0.0734
12166874 0.2287 0.0209 -4.5023 0.0567 6.1815 0.0672
12216301 0.2554 0.0151 -4.4951 0.0404 6.0460 0.0435
12265887 0.1947 0.0071 -4.6353 0.0054 6.0139 0.0072
11769861 0.2056 0.0101 -4.5945 0.0213 6.0444 0.0182
11970698 0.1792 0.0044 -4.7277 0.0122 5.8230 0.0482
11821198 0.1601 0.0154 -4.8587 0.0636 5.5360 0.1163
11875733 0.1814 0.0055 -4.7571 0.0030 5.6529 0.0259
11774758 0.1388 0.0292 -5.0695 0.2142    NaN    NaN
11875079 0.1272 0.0296 -5.2385 0.2831    NaN    NaN
11973324 0.2451 0.0296 -4.4446 0.0764 6.2667 0.0908
11973573 0.2997 0.0276 -4.3410 0.0592 6.3198 0.0658
11874099 0.3124 0.0220 -4.2834 0.0438 6.4466 0.0470
11773196 0.2368 0.0131 -4.4718 0.0297 6.2298 0.0306
11773443 0.2240 0.0149 -4.5261 0.0383 6.1312 0.0426
11824896 0.2169 0.0146 -4.5669 0.0397 6.0397 0.0447
11773625 0.1671 0.0267 -4.8342 0.1232 5.5001 0.2288
11723497 0.2086 0.0228 -4.5879 0.0715 6.0378 0.0917
11726065 0.2238 0.0288 -4.5885 0.0872 5.9187 0.1127
11826877 0.2292 0.0250 -4.5329 0.0715 6.0672 0.0879
11923739 0.2299 0.0182 -4.4898 0.0469 6.2206 0.0540
11873617 0.2373 0.0128 -4.5021 0.0317 6.1174 0.0327
11624214 0.1888 0.0211 -4.6664 0.0748 5.9591 0.1035
11623784 0.1982 0.0294 -4.6592 0.1032 5.8635 0.1449
11673686 0.2978 0.0061 -4.2948 0.0087 6.4772 0.0051
11975864 0.2340 0.0244 -4.5551 0.0704 5.9673 0.0867
12072958 0.2412 0.0048 -4.4504 0.0014 6.2763 0.0068
11206881 0.1644 0.0190 -4.8234 0.0839 5.6370 0.1488
11207199 0.1626 0.0153 -4.8428 0.0614 5.5558 0.1065
11098408 0.1974 0.0300 -4.6191 0.1060 6.0486 0.1441
11520366 0.2269 0.0227 -4.5383 0.0650 6.0639 0.0793
11205499 0.1629 0.0270 -4.8562 0.1314 5.4644 0.2582
11150988 0.1842 0.0304 -4.6914 0.1214 5.9183 0.1785
11362423 0.1758 0.0127 -4.7495 0.0386 5.7771 0.0487
11310676 0.3445 0.0310 -4.2428 0.0573 6.4544 0.0621
11137075 0.1799 0.0095 -4.7720 0.0251 5.6089 0.0186
11137913 0.2004 0.0155 -4.6082 0.0443 6.0543 0.0534
11245381 0.3590 0.0186 -4.2367 0.0370 6.4295 0.0382
11457045 0.2000 0.0092 -4.6206 0.0173 6.0010 0.0117
11402818 0.2010 0.0287 -4.6453 0.0985 5.8894 0.1360
11455711 0.2243 0.2033 -4.5424 0.4343 6.0691 0.5345
11612611 0.2188 0.0301 -4.6233 0.0943 5.8382 0.1258
11560911 0.2524 0.0129 -4.4216 0.0276 6.2983 0.0279
11611730 0.2414 0.0177 -4.4506 0.0429 6.2739 0.0480
11085280 0.2006 0.0060 -4.6240 0.0036 5.9793 0.0106
11138418 0.1863 0.0113 -4.6916 0.0290 5.8753 0.0300
11030444 0.1953 0.0123 -4.7076 0.0381 5.7120 0.0429
11245226 0.1988 0.0269 -4.6344 0.0929 5.9564 0.1268
11297360 0.2709 0.0123 -4.3601 0.0240 6.3992 0.0235
11351405 0.1906 0.0106 -4.6775 0.0260 5.8752 0.0244
11244972 0.2471 0.0040 -4.4557 0.0025 6.2130 0.0061
11404247 0.1819 0.0283 -4.7077 0.1143 5.8754 0.1713
11403986 0.1965 0.0088 -4.6504 0.0174 5.9172 0.0105
11296574 0.3403 0.0114 -4.2996 0.0278 6.3080 0.0271
11244501 0.3906 0.0040 -4.2841 0.0210 6.2386 0.0183
11668936 0.1684 0.0087 -4.7919 0.0121 5.7243 0.0043
11406598 0.1754 0.0217 -4.7507 0.0884 5.7792 0.1382
11511121 0.1599 0.0096 -4.8548 0.0181 5.6023 0.0059
11510912 0.1671 0.0119 -4.8111 0.0364 5.6282 0.0466
11510838 0.1971 0.0111 -4.6275 0.0253 6.0116 0.0245
11458304 0.1684 0.0036 -4.7956 0.0235 5.6937 0.0893
11406210 0.1790 0.0179 -4.7651 0.0677 5.6484 0.1023
11615434 0.1957 0.0082 -4.6384 0.0123 5.9809 0.0033
11512413 0.1866 0.0184 -4.6906 0.0639 5.8755 0.0884
11614470 0.2037 0.0185 -4.5950 0.0560 6.0672 0.0702
11615824 0.1904 0.0034 -4.6769 0.0112 5.8812 0.0405
11410463 0.1958 0.0155 -4.6447 0.0472 5.9504 0.0586
11567254 0.1843 0.0066 -4.7518 0.0106 5.6444 0.0101
11618568 0.1828 0.0101 -4.7041 0.0215 5.8775 0.0175
11768317 0.1697 0.0158 -4.8040 0.0604 5.6087 0.0955
11767633 0.2041 0.0245 -4.6679 0.0829 5.7844 0.1142
11818853 0.1859 0.0073 -4.6800 0.0047 5.9469 0.0105
11665907 0.1862 0.0296 -4.6817 0.1153 5.9283 0.1674
11666523 0.1754 0.0194 -4.7448 0.0765 5.8179 0.1169
11717107 0.1534 0.0125 -4.9127 0.0455 5.4228 0.0864
11356602 0.1800 0.0107 -4.7117 0.0241 5.9044 0.0227
11461091 0.1695 0.0046 -4.8095 0.0100 5.5848 0.0647
11769010 0.1402 0.0185 -5.0568 0.1215 4.2537 0.9855
11769457 0.1607 0.0176 -4.8483 0.0790 5.6161 0.1474
11719324 0.1885 0.0076 -4.6829 0.0099 5.8808 0.0032
11768535 0.1534 0.0299 -4.9550 0.1621 5.0559 0.4422
11769364 0.1778 0.0057 -4.7375 0.0038 5.8001 0.0331
11512610 0.1788 0.0034 -4.7299 0.0190 5.8200 0.0623
11662316 0.1548 0.0133 -4.9002 0.0509 5.4809 0.0983
12015388 0.1648 0.0214 -4.8154 0.0997 5.6996 0.1765
12015177 0.1645 0.0137 -4.8249 0.0492 5.6185 0.0767
12064652 0.1746 0.0314 -4.7799 0.1359 5.6426 0.2272
11764462 0.1865 0.0125 -4.6879 0.0348 5.8888 0.0401
11868463 0.1595 0.0165 -4.8674 0.0719 5.4869 0.1381
12017282 0.1634 0.0128 -4.9059 0.0500 5.2019 0.0845
11968301 0.1826 0.0125 -4.7349 0.0381 5.7320 0.0455
11817075 0.1856 0.0148 -4.7651 0.0526 5.5823 0.0717
11868038 0.1531 0.0269 -4.9447 0.1461 5.1320 0.3856
11916539 0.1777 0.0296 -4.7431 0.1248 5.7717 0.1968
11965052 0.1886 0.0312 -4.6647 0.1201 5.9741 0.1714
11764765 0.1890 0.0047 -4.6667 0.0086 5.9535 0.0330
11865839 0.1866 0.0293 -4.7903 0.1142 5.4839 0.1896
11865199 0.3673 0.0192 -4.2753 0.0413 6.3065 0.0430
12162953 0.2110 0.0133 -4.5742 0.0340 6.0677 0.0371
12163456 0.1942 0.0037 -4.6328 0.0138 6.0371 0.0380
 7712457 0.1882 0.0291 -4.7197 0.1107 5.7301 0.1673
 7713483 0.2054 0.0206 -4.5893 0.0638 6.0707 0.0811
 7712924 0.1303 0.0303 -5.2001 0.2300    NaN    NaN
 7852937 0.1392 0.0316 -5.0657 0.2331 3.3323 2.2086
 8053318 0.1708 0.0149 -4.7749 0.0530 5.7606 0.0786
 7917068 0.1943 0.0101 -4.6869 0.0264 5.7959 0.0236
 7985370 0.2558 0.0015 -4.4514 0.0017 6.1767 0.0122
 7916588 0.1938 0.0054 -4.6767 0.0023 5.8400 0.0175
 7917737 0.1521 0.0180 -4.9469 0.0901 5.1398 0.2404
 7986589 0.1885 0.0045 -4.7608 0.0043 5.5758 0.0264
 8258747 0.1689 0.0171 -4.8235 0.0691 5.5240 0.1166
 8190807 0.1700 0.0120 -4.7986 0.0372 5.6326 0.0469
 8053442 0.2123 0.0089 -4.5674 0.0162 6.0817 0.0110
 8122548 0.1625 0.0134 -4.8714 0.0507 5.3882 0.0843
 8053333 0.1840 0.0161 -4.7005 0.0537 5.8720 0.0726
 8054618 0.1737 0.0267 -4.8637 0.1153 5.2980 0.2238
 8191871 0.1602 0.0084 -4.8818 0.0163 5.3743 0.0118
 8056375 0.2164 0.0192 -4.6365 0.0608 5.8102 0.0766
 7988582 0.2362 0.0139 -4.5026 0.0348 6.1233 0.0370
 7919763 0.2961 0.0202 -4.4218 0.0497 6.1059 0.0544
 7987659 0.1456 0.0051 -4.9953 0.0235 4.9370 0.5962
 8127668 0.1929 0.0058 -4.7065 0.0076 5.7359 0.0118
 8059443 0.1807 0.0128 -4.7368 0.0392 5.7499 0.0482
 7991219 0.2215 0.0081 -4.5194 0.0118 6.1837 0.0060
 8327392 0.1868 0.0137 -4.6937 0.0413 5.8571 0.0509
 8260667 0.3253 0.0203 -4.3044 0.0429 6.3375 0.0455
 8125694 0.4167 0.0131 -4.1347 0.0256 6.5702 0.0251
 8261247 0.2581 0.0195 -4.4086 0.0456 6.3070 0.0506
 8193917 0.1850 0.0096 -4.7817 0.0291 5.5265 0.0242
 8325180 0.1954 0.0105 -4.6365 0.0229 5.9953 0.0207
 8124649 0.2544 0.0313 -4.4652 0.0800 6.1404 0.0956
 8192427 0.1854 0.0048 -4.6964 0.0069 5.8669 0.0342
 8260320 0.1724 0.0060 -4.7814 0.0012 5.6743 0.0357
 8124732 0.3097 0.0149 -4.4127 0.0394 6.0919 0.0408
 8259938 0.2910 0.0143 -4.3736 0.0332 6.2570 0.0341
 7853238 0.2452 0.0153 -4.4535 0.0362 6.2336 0.0389
 7784515 0.2106 0.0084 -4.5628 0.0124 6.1221 0.0060
 7854166 0.1605 0.0304 -4.8518 0.1605 5.5833 0.3083
 7918386 0.1567 0.0205 -4.8910 0.1027 5.4130 0.2219
 7918653 0.1486 0.0055 -4.9851 0.0096 4.9228 0.3078
 7710295 0.1860 0.0139 -4.6768 0.0405 5.9634 0.0500
 7711577 0.2041 0.0051 -4.5871 0.0038 6.0992 0.0190
 7849222 0.1484 0.0112 -4.9629 0.0362 5.2249 0.0695
 7777067 0.1271 0.0164 -5.2326 0.1259    NaN    NaN
 7846328 0.1044 0.0304     NaN    NaN    NaN    NaN
 8187809 0.1776 0.0137 -4.7482 0.0444 5.7466 0.0587
 8052375 0.1140 0.0207 -5.5667 0.3178    NaN    NaN
 8120272 0.2158 0.0303 -4.6449 0.0971 5.7872 0.1321
 8318234 0.1441 0.0174 -5.0194 0.0964 4.6866 0.4571
 8252196 0.2018 0.0185 -4.5976 0.0563 6.0848 0.0708
 8319227 0.2113 0.0057 -4.5588 0.0007 6.1313 0.0110
 8317648 0.1797 0.0182 -4.7261 0.0670 5.8213 0.0975
 8318082 0.1708 0.0174 -4.7992 0.0693 5.6117 0.1124
 8383936 0.2066 0.0147 -4.5911 0.0404 6.0467 0.0468
 8449259 0.1996 0.0096 -4.7053 0.0280 5.6897 0.0242
 8190250 0.2091 0.0113 -4.6167 0.0298 5.9235 0.0298
 8256837 0.2791 0.0109 -4.4231 0.0277 6.1589 0.0267
 8257903 0.5427 0.0154 -3.9383 0.0224 6.8743 0.0220
 8321915 0.1978 0.0092 -4.6472 0.0197 5.9145 0.0141
 8190047 0.1903 0.0074 -4.7100 0.0140 5.7463 0.0004
 8188972 0.1998 0.0052 -4.6714 0.0057 5.8043 0.0124
 8122224 0.2076 0.0067 -4.5753 0.0048 6.1048 0.0057
 8115723 0.2660 0.0070 -4.4631 0.0184 6.0950 0.0139
 8316712 0.1990 0.0138 -4.6529 0.0410 5.8800 0.0482
 8316930 0.1997 0.0075 -4.6102 0.0077 6.0547 0.0024
 8316018 0.2019 0.0234 -4.6123 0.0770 6.0123 0.1015
 8185477 0.2013 0.0147 -4.6896 0.0479 5.7308 0.0589
 8253458 0.1938 0.0205 -4.6707 0.0705 5.8638 0.0964
 8117389 0.2380 0.0310 -4.5865 0.0894 5.8560 0.1145
 8254001 0.1572 0.0042 -4.9037 0.0181 5.3080 0.1506
 8319557 0.2494 0.0113 -4.4346 0.0235 6.2718 0.0224
 8381339 0.2519 0.0166 -4.4719 0.0423 6.1324 0.0465
 8445775 0.2639 0.0179 -4.3790 0.0392 6.3762 0.0425
 8446885 0.2177 0.0233 -4.5350 0.0682 6.1590 0.0842
 8446059 0.2008 0.0180 -4.6226 0.0560 5.9827 0.0711
 8578439 0.2363 0.0312 -4.5614 0.0890 5.9368 0.1127
 8576893 0.2375 0.0108 -4.5998 0.0333 5.8203 0.0327
 8577906 0.1644 0.0226 -4.8345 0.1049 5.5572 0.1944
 8511851 0.1642 0.0156 -4.8462 0.0633 5.4928 0.1103
 8512807 0.1797 0.0198 -4.7518 0.0763 5.6970 0.1163
 7912215 0.2111 0.0206 -4.6991 0.0698 5.6444 0.0941
 7911720 0.1424 0.0256 -5.0288 0.1691 4.6434 0.7826
 8116783 0.2082 0.0182 -4.5679 0.0527 6.1320 0.0644
 7980749 0.1817 0.0169 -4.7057 0.0585 5.8931 0.0814
 8118105 0.1975 0.0252 -4.6776 0.0883 5.8012 0.1244
 8451916 0.1690 0.0086 -4.8350 0.0202 5.4681 0.0038
 9046116 0.2095 0.0084 -4.6171 0.0184 5.9192 0.0118
 9046892 0.2412 0.0208 -4.4710 0.0538 6.1990 0.0622
 8906493 0.2823 0.0246 -4.3547 0.0544 6.3532 0.0606
 9044728 0.2350 0.0042 -4.4900 0.0012 6.1759 0.0088
 9111401 0.1878 0.0062 -4.7418 0.0101 5.6502 0.0107
 8907309 0.2286 0.0041 -4.4872 0.0036 6.2447 0.0145
 9044715 0.4208 0.0101 -4.1659 0.0243 6.4774 0.0233
 8907509 0.2416 0.0031 -4.4641 0.0021 6.2211 0.0123
 9110054 0.2459 0.0142 -4.5025 0.0374 6.0678 0.0399
 8975368 0.2300 0.0055 -4.5052 0.0049 6.1594 0.0039
 9483245 0.2064 0.0186 -4.5922 0.0561 6.0443 0.0698
 9482534 0.1922 0.0169 -4.6785 0.0560 5.8507 0.0738
 9360726 0.2147 0.0175 -4.6219 0.0540 5.8669 0.0662
 9421054 0.2448 0.0077 -4.4388 0.0114 6.2915 0.0067
 9422662 0.2146 0.0290 -4.5636 0.0899 6.0730 0.1155
 9172225 0.2208 0.0231 -4.6030 0.0711 5.8906 0.0905
 9108520 0.2015 0.0110 -4.6699 0.0312 5.7965 0.0311
 9171847 0.2341 0.0095 -4.5229 0.0220 6.0683 0.0189
 9173541 0.2857 0.0068 -4.3189 0.0096 6.4587 0.0060
 9298772 0.2364 0.0280 -4.4644 0.0751 6.2629 0.0900
 9172594 0.2276 0.0052 -4.5636 0.0091 5.9761 0.0013
 9298275 0.2422 0.0170 -4.4624 0.0417 6.2228 0.0463
 9544350 0.3047 0.0195 -4.2815 0.0382 6.4880 0.0404
 9728321 0.2475 0.0090 -4.4800 0.0205 6.1299 0.0172
 9543408 0.2499 0.0150 -4.5109 0.0407 6.0239 0.0441
 9605876 0.2164 0.0106 -4.5854 0.0265 5.9774 0.0249
 9605285 0.2698 0.0110 -4.3711 0.0213 6.3661 0.0200
 9543706 0.2245 0.0067 -4.5234 0.0086 6.1374 0.0009
 9486153 0.2408 0.0210 -4.4614 0.0537 6.2372 0.0620
 9424353 0.2072 0.0169 -4.6394 0.0532 5.8590 0.0661
 9423269 0.2558 0.0097 -4.4417 0.0213 6.2076 0.0190
 9362518 0.2690 0.0060 -4.3620 0.0066 6.4052 0.0018
 9362842 0.3100 0.0072 -4.2700 0.0118 6.5017 0.0091
 9301564 0.2702 0.0150 -4.4421 0.0377 6.1385 0.0398
 9300181 0.2994 0.0111 -4.3286 0.0236 6.3586 0.0225
 9111333 0.2760 0.0054 -4.4032 0.0116 6.2299 0.0064
 9239434 0.3173 0.0075 -4.2703 0.0142 6.4681 0.0117
 9174536 0.2977 0.0088 -4.2949 0.0150 6.4773 0.0127
 9485243 0.3105 0.0294 -4.3071 0.0600 6.3801 0.0663
 9607382 0.2163 0.0139 -4.6416 0.0431 5.7945 0.0491
 9668569 0.2580 0.0039 -4.4155 0.0025 6.2832 0.0049
 9108901 0.2498 0.0155 -4.4348 0.0358 6.2685 0.0384
 8974229 0.2165 0.0058 -4.5919 0.0090 5.9542 0.0021
 8973900 0.2473 0.0215 -4.4386 0.0531 6.2729 0.0609
 9109520 0.2668 0.0096 -4.4210 0.0217 6.2171 0.0195
 8905293 0.3996 0.0172 -4.1260 0.0291 6.6386 0.0294
 9108085 0.2504 0.0163 -4.4854 0.0425 6.0980 0.0468
 9042916 0.2563 0.0136 -4.4365 0.0317 6.2221 0.0327
 9109988 0.2180 0.0030 -4.5267 0.0105 6.1931 0.0257
 8974737 0.2648 0.0137 -4.3821 0.0284 6.3589 0.0289
 9426135 0.1650 0.0077 -4.8284 0.0082 5.5798 0.0207
 9427196 0.2266 0.0052 -4.5186 0.0035 6.1372 0.0063
 9426473 0.1738 0.0089 -4.7513 0.0128 5.8303 0.0005
 9487577 0.1979 0.0066 -4.6391 0.0063 5.9470 0.0071
 9548956 0.1595 0.0212 -4.9059 0.1018 5.2511 0.2284
 9610315 0.1821 0.0046 -4.7168 0.0084 5.8227 0.0400
 9550035 0.1955 0.0133 -4.7042 0.0423 5.7222 0.0502
 9611592 0.2020 0.0092 -4.6536 0.0222 5.8505 0.0170
 9611334 0.2127 0.0134 -4.5864 0.0361 6.0032 0.0397
 9549551 0.1785 0.0188 -4.7793 0.0730 5.5947 0.1140
 9611732 0.1689 0.0257 -4.8083 0.1163 5.6018 0.2045
 9490812 0.2065 0.0205 -4.6248 0.0657 5.9160 0.0849
 9429173 0.2064 0.0066 -4.5787 0.0037 6.1056 0.0073
 9490341 0.2234 0.0147 -4.5078 0.0357 6.2127 0.0393
 9430041 0.2090 0.0063 -4.6143 0.0093 5.9332 0.0023
 9491832 0.2060 0.0096 -4.6337 0.0237 5.8885 0.0198
 9492011 0.2376 0.0043 -4.4813 0.0019 6.1883 0.0076
 8981766 0.2247 0.0101 -4.5048 0.0189 6.2114 0.0162
 8980850 0.2167 0.0213 -4.5844 0.0646 5.9785 0.0809
 9049773 0.2393 0.0143 -4.4559 0.0324 6.2705 0.0344
 8913133 0.2446 0.0138 -4.5079 0.0364 6.0579 0.0385
 8982080 0.2305 0.0100 -4.5036 0.0207 6.1610 0.0181
 9244660 0.3282 0.0121 -4.3015 0.0277 6.3370 0.0271
 9117761 0.3582 0.0132 -4.1915 0.0244 6.5645 0.0239
 9181550 0.2321 0.0099 -4.5575 0.0260 5.9700 0.0236
 9117539 0.2099 0.0049 -4.5693 0.0022 6.1017 0.0161
 9118242 0.2008 0.0213 -4.6774 0.0727 5.7762 0.0992
 9181442 0.2065 0.0043 -4.5888 0.0045 6.0584 0.0210
 8979757 0.2043 0.0140 -4.6221 0.0399 5.9461 0.0460
 8979694 0.1992 0.0131 -4.6621 0.0387 5.8431 0.0442
 9114478 0.2196 0.0124 -4.5901 0.0341 5.9394 0.0358
 9048820 0.2045 0.0133 -4.6208 0.0371 5.9495 0.0416
 8979238 0.2017 0.0210 -4.6222 0.0683 5.9729 0.0893
 8909758 0.2105 0.0091 -4.5841 0.0180 6.0326 0.0130
 8979353 0.1817 0.0260 -4.7243 0.1036 5.7932 0.1578
 9049163 0.2272 0.0141 -4.5439 0.0377 6.0427 0.0411
 9425139 0.1769 0.0190 -4.8061 0.0760 5.5028 0.1242
 9303369 0.1684 0.0160 -4.8033 0.0618 5.6434 0.0991
 9303208 0.1908 0.0126 -4.6762 0.0354 5.8786 0.0402
 9304101 0.1887 0.0082 -4.7031 0.0162 5.7902 0.0056
 9364269 0.1825 0.0288 -4.7792 0.1152 5.5565 0.1895
 9364897 0.2799 0.0164 -4.3403 0.0339 6.4153 0.0356
 9301774 0.2241 0.0116 -4.5400 0.0281 6.0791 0.0279
 9365395 0.2313 0.0175 -4.5032 0.0458 6.1559 0.0524
 9177889 0.2046 0.0200 -4.6200 0.0635 5.9517 0.0818
 9178003 0.2028 0.0079 -4.6247 0.0139 5.9511 0.0053
 9114182 0.2507 0.0113 -4.4193 0.0222 6.3197 0.0210
 9177181 0.2014 0.0095 -4.6432 0.0223 5.8938 0.0179
 9241870 0.1962 0.0153 -4.6601 0.0474 5.8805 0.0588
 9177141 0.2416 0.0092 -4.4506 0.0163 6.2718 0.0131
 9551596 0.2213 0.0049 -4.5196 0.0009 6.1846 0.0120
 9551903 0.2088 0.0067 -4.5661 0.0043 6.1316 0.0059
 9489953 0.2019 0.0061 -4.6409 0.0073 5.8974 0.0066
 9673870 0.2311 0.0214 -4.5121 0.0588 6.1261 0.0700
 9613642 0.2303 0.0142 -4.4979 0.0344 6.1843 0.0370
 9673285 0.1997 0.0154 -4.6460 0.0469 5.8991 0.0575
 9613220 0.1931 0.0029 -4.6426 0.0177 6.0047 0.0461
 9307142 0.2551 0.0101 -4.4177 0.0198 6.2937 0.0177
 9308103 0.2497 0.0197 -4.4349 0.0479 6.2686 0.0540
 9182039 0.1658 0.0181 -4.8139 0.0768 5.6522 0.1320
 9307823 0.1614 0.0171 -4.8439 0.0743 5.6060 0.1358
 9245734 0.2116 0.0111 -4.5861 0.0267 6.0143 0.0258
 9307966 0.1452 0.0186 -4.9976 0.1113 5.0418 0.4037
 8458966 0.1621 0.0128 -4.8637 0.0463 5.4391 0.0730
 8458741 0.1669 0.0110 -4.8087 0.0301 5.6523 0.0333
 8712626 0.2322 0.0069 -4.5356 0.0141 6.0384 0.0072
 8584610 0.1862 0.0032 -4.7056 0.0129 5.8113 0.0481
 8650113 0.1583 0.0199 -4.9017 0.0951 5.2962 0.2101
 8520464 0.2418 0.0202 -4.4856 0.0530 6.1446 0.0613
 8583380 0.1728 0.0221 -4.7883 0.0930 5.6321 0.1548
 8584735 0.1861 0.0081 -4.6863 0.0110 5.9061 0.0006
 8841297 0.2123 0.0194 -4.5738 0.0574 6.0553 0.0707
 8776961 0.1679 0.0045 -4.8284 0.0096 5.5174 0.0716
 8908641 0.2264 0.0245 -4.5483 0.0712 6.0336 0.0882
 8775284 0.2342 0.0093 -4.5871 0.0272 5.8705 0.0241
 8841468 0.2007 0.0206 -4.6367 0.0674 5.9256 0.0888
 8776770 0.2009 0.0142 -4.6365 0.0416 5.9240 0.0490
 8712291 0.1954 0.0055 -4.6885 0.0059 5.7799 0.0131
 8841838 0.2041 0.0058 -4.6173 0.0043 5.9671 0.0096
 8775553 0.2552 0.0097 -4.4163 0.0186 6.2985 0.0162
 8519706 0.1885 0.0072 -4.7092 0.0117 5.7686 0.0032
 8519135 0.2227 0.0124 -4.5515 0.0314 6.0488 0.0325
 8454803 0.2468 0.0128 -4.4603 0.0299 6.1990 0.0305
 8715511 0.1863 0.0061 -4.7438 0.0085 5.6556 0.0139
 8779965 0.1941 0.0076 -4.6797 0.0137 5.8258 0.0020
 8912556 0.2375 0.0165 -4.5171 0.0442 6.0674 0.0498
 8779686 0.2453 0.0206 -4.4545 0.0519 6.2293 0.0595
 8912915 0.1683 0.0290 -4.8172 0.1336 5.5662 0.2399
 8715564 0.1823 0.0106 -4.8221 0.0361 5.3976 0.0374
 8716306 0.2090 0.0159 -4.6194 0.0477 5.9149 0.0572
 8650925 0.2378 0.0163 -4.5136 0.0435 6.0766 0.0487
 8652398 0.1879 0.0023 -4.6744 0.0220 5.9343 0.0581
 8587196 0.2562 0.0044 -4.3963 0.0008 6.3669 0.0061
 8586263 0.1991 0.0093 -4.6292 0.0184 5.9754 0.0131
 8587792 0.3591 0.0045 -4.2067 0.0108 6.5153 0.0080
 8777770 0.1777 0.0069 -4.7764 0.0097 5.6165 0.0139
 8715027 0.2615 0.0285 -4.5064 0.0747 5.9898 0.0895
 8777438 0.1890 0.0130 -4.6967 0.0389 5.8140 0.0460
 8713903 0.1854 0.0064 -4.7415 0.0091 5.6736 0.0119
 8714686 0.2385 0.0095 -4.5570 0.0265 5.9394 0.0237
 8842253 0.1749 0.0206 -4.7568 0.0834 5.7566 0.1308
 8843235 0.2694 0.0203 -4.4118 0.0485 6.2333 0.0538
 8710694 0.2693 0.0085 -4.3746 0.0150 6.3568 0.0120
 8710234 0.2212 0.0137 -4.5792 0.0381 5.9650 0.0418
 8837813 0.1922 0.0271 -4.7072 0.0995 5.7391 0.1465
 8773299 0.2355 0.0126 -4.4654 0.0268 6.2670 0.0271
 8709672 0.1752 0.0237 -4.7494 0.0995 5.7947 0.1568
 8773015 0.1785 0.0137 -4.7212 0.0419 5.8845 0.0543
 8453796 0.1751 0.0225 -4.7598 0.0928 5.7353 0.1476
 8389426 0.1699 0.0225 -4.8492 0.0985 5.3938 0.1847
 8389094 0.1696 0.0285 -4.8542 0.1279 5.3754 0.2471
 8389343 0.1617 0.0246 -4.8657 0.1197 5.4352 0.2408
 8453037 0.1633 0.0067 -4.8812 0.0081 5.3243 0.0417
 8517006 0.1897 0.0286 -4.6875 0.1070 5.8439 0.1557
 8517688 0.2123 0.0260 -4.6230 0.0833 5.8790 0.1104
 8647130 0.1789 0.0207 -4.7434 0.0807 5.7469 0.1231
 8648195 0.2548 0.0220 -4.4456 0.0550 6.2009 0.0630
 8711794 0.1790 0.0093 -4.7730 0.0239 5.6149 0.0164
 8646156 0.1871 0.0038 -4.6710 0.0162 5.9731 0.0462
 8646830 0.2288 0.0302 -4.5747 0.0891 5.9344 0.1142
 8711323 0.1812 0.0134 -4.7195 0.0413 5.8250 0.0521
 8711551 0.1238 0.0299 -5.2816 0.2815    NaN    NaN
 8581545 0.1718 0.0216 -4.7849 0.0913 5.6672 0.1511
 8722393 0.1882 0.0155 -4.6678 0.0481 5.9654 0.0619
 8723063 0.1665 0.0224 -4.8049 0.1026 5.6973 0.1783
 8722922 0.2245 0.0182 -4.5598 0.0520 6.0078 0.0617
 8851718 0.2471 0.0066 -4.4410 0.0089 6.2656 0.0032
 8785067 0.1744 0.0076 -4.8007 0.0141 5.5527 0.0071
 8785147 0.2260 0.0096 -4.4997 0.0171 6.2189 0.0138
 8850321 0.1600 0.0107 -4.8596 0.0289 5.5317 0.0313
 8199242 0.1747 0.0084 -4.7823 0.0168 5.6309 0.0021
 8264039 0.1880 0.0198 -4.6711 0.0696 5.9513 0.0960
 8266042 0.1860 0.0148 -4.6888 0.0464 5.8940 0.0597
 8265423 0.1750 0.0073 -4.8020 0.0128 5.5400 0.0110
 8262795 0.1686 0.0044 -4.7877 0.0207 5.7515 0.0774
 8196584 0.2678 0.0078 -4.3793 0.0132 6.3495 0.0096
 8332521 0.2770 0.0155 -4.3473 0.0318 6.4080 0.0331
 8333436 0.2067 0.0067 -4.6106 0.0094 5.9668 0.0014
 8398240 0.1860 0.0200 -4.7523 0.0750 5.6266 0.1123
 8333982 0.2033 0.0031 -4.6087 0.0102 6.0112 0.0317
 8331290 0.1975 0.0207 -4.6368 0.0686 5.9632 0.0910
 8396230 0.3790 0.0049 -4.2625 0.0192 6.3142 0.0166
 8397763 0.2308 0.0127 -4.5359 0.0330 6.0466 0.0343
 8331334 0.2696 0.0148 -4.3852 0.0325 6.3184 0.0338
 8330453 0.2593 0.0083 -4.4326 0.0173 6.2181 0.0137
 8265594 0.2555 0.0278 -4.4538 0.0704 6.1703 0.0829
 8265990 0.2031 0.0114 -4.6178 0.0283 5.9758 0.0284
 7923080 0.1839 0.0098 -4.6919 0.0190 5.9233 0.0138
 8060968 0.3907 0.0273 -4.1692 0.0465 6.5358 0.0490
 7992422 0.2609 0.0154 -4.4204 0.0359 6.2492 0.0381
 7991433 0.2211 0.0182 -4.5175 0.0488 6.1957 0.0573
 8059855 0.2419 0.0246 -4.5050 0.0667 6.0810 0.0799
 8464250 0.2385 0.0164 -4.4554 0.0387 6.2799 0.0427
 8527823 0.1912 0.0142 -4.6526 0.0410 5.9877 0.0498
 8463089 0.1822 0.0254 -4.7307 0.1005 5.7562 0.1538
 8399429 0.2560 0.0195 -4.4398 0.0480 6.2125 0.0539
 8527410 0.2154 0.0103 -4.5446 0.0203 6.1430 0.0177
 8131728 0.1309 0.0280 -5.1896 0.2572    NaN    NaN
 8133348 0.3672 0.0059 -4.2781 0.0203 6.2996 0.0179
 8915084 0.1828 0.0023 -4.7380 0.0169 5.7160 0.0633
 8984131 0.3801 0.0150 -4.2265 0.0322 6.4048 0.0324
 8718373 0.3052 0.0113 -4.2761 0.0201 6.5046 0.0190
 8847952 0.2345 0.0175 -4.4910 0.0451 6.1757 0.0512
 8984339 0.2392 0.0252 -4.5445 0.0712 5.9732 0.0873
 8783286 0.1662 0.0037 -4.8352 0.0169 5.5114 0.0942
 9246604 0.2287 0.0137 -4.5621 0.0380 5.9745 0.0413
 9183330 0.2026 0.0251 -4.6219 0.0837 5.9641 0.1118
 9056619 0.2453 0.0280 -4.4370 0.0714 6.2947 0.0842
 9121282 0.1401 0.0290 -5.0605 0.2206 4.1853 1.3988
 8654484 0.2201 0.0240 -4.5614 0.0716 6.0332 0.0897
 8718736 0.2639 0.0263 -4.4208 0.0637 6.2322 0.0734
 8655192 0.1947 0.0078 -4.6504 0.0112 5.9401 0.0006
 8655405 0.1932 0.0066 -4.6919 0.0100 5.7872 0.0056
 8589799 0.2316 0.0114 -4.4860 0.0240 6.2195 0.0231
 8784414 0.1910 0.0092 -4.7103 0.0232 5.7387 0.0169
 8783692 0.1679 0.0233 -4.8073 0.1048 5.6318 0.1831
 8849552 0.1714 0.0290 -4.8412 0.1283 5.4131 0.2403
 8916356 0.2364 0.0091 -4.4657 0.0154 6.2572 0.0118
 8848528 0.2035 0.0147 -4.6349 0.0438 5.9054 0.0519
 8780751 0.1715 0.0182 -4.8371 0.0749 5.4293 0.1301
 8781632 0.1450 0.0239 -5.0043 0.1464 4.8499 0.5572
 8914062 0.2942 0.0091 -4.3449 0.0197 6.3299 0.0175
 8523405 0.1975 0.0104 -4.6244 0.0219 6.0202 0.0193
 8588807 0.1806 0.0082 -4.7773 0.0194 5.5807 0.0057
 8589524 0.1474 0.0236 -4.9997 0.1354 4.8137 0.5027
 8652997 0.1976 0.0040 -4.6310 0.0079 5.9876 0.0295
 8460457 0.1762 0.0259 -4.7827 0.1084 5.6074 0.1802
 8395660 0.1734 0.0103 -4.7540 0.0223 5.8223 0.0191
 8460073 0.1466 0.0157 -5.0289 0.0791 4.4937 0.4106
 8460377 0.2165 0.0129 -4.5485 0.0316 6.1142 0.0335
 8394601 0.1840 0.0306 -4.7449 0.1210 5.6747 0.1902
 9053779 0.1785 0.0160 -4.8252 0.0621 5.4131 0.0973
 9118981 0.3556 0.0180 -4.2027 0.0330 6.5385 0.0339
 9052956 0.1995 0.0173 -4.6256 0.0534 5.9860 0.0674
 9053055 0.2111 0.0140 -4.5749 0.0370 6.0638 0.0415
 9119507 0.2213 0.0201 -4.5705 0.0590 5.9934 0.0721
 8983642 0.1822 0.0155 -4.7249 0.0524 5.7822 0.0715
 8984995 0.1716 0.0202 -4.7782 0.0839 5.7121 0.1362
 9493356 0.1898 0.0215 -4.6851 0.0772 5.8534 0.1088
 9308250 0.2100 0.0075 -4.6428 0.0176 5.8282 0.0088
 9430846 0.2638 0.0167 -4.3939 0.0374 6.3229 0.0402
 9371146 0.1974 0.0113 -4.6322 0.0271 5.9841 0.0271
 9737373 0.1737 0.0280 -4.8235 0.1208 5.4631 0.2173
10235244 0.1732 0.0307 -4.7791 0.1354 5.6710 0.2263
 9674588 0.2806 0.0211 -4.3937 0.0491 6.2388 0.0543
 9615115 0.2401 0.0178 -4.4729 0.0450 6.2002 0.0508
 9493491 0.1929 0.0074 -4.6726 0.0111 5.8676 0.0013
 9372102 0.2303 0.0227 -4.5353 0.0645 6.0515 0.0783
 9168663 0.1675 0.0201 -4.8640 0.0882 5.3538 0.1691
 9232451 0.1949 0.0300 -4.6448 0.1081 5.9621 0.1506
 8640600 0.1840 0.0149 -4.7262 0.0497 5.7518 0.0661
 8575638 0.2689 0.0253 -4.3783 0.0581 6.3462 0.0657
 8834475 0.2281 0.0130 -4.4945 0.0293 6.2185 0.0303
 8902381 0.1676 0.0150 -4.8024 0.0562 5.6733 0.0881
 8899553 0.1899 0.0207 -4.7837 0.0785 5.4860 0.1214
 8900513 0.1745 0.0150 -4.7596 0.0525 5.7485 0.0753
 9104398 0.1649 0.0106 -4.8156 0.0259 5.6832 0.0255
 9036475 0.1923 0.0117 -4.6444 0.0277 6.0108 0.0287
 8898747 0.2575 0.0220 -4.4936 0.0582 6.0415 0.0674
 9167851 0.1629 0.0243 -4.8392 0.1179 5.5732 0.2219
 8642542 0.2107 0.0114 -4.5805 0.0271 6.0448 0.0267
 8835872 0.2108 0.0073 -4.6984 0.0223 5.6477 0.0125
 8643741 0.4300 0.0111 -4.1403 0.0246 6.5266 0.0238
 8639133 0.2867 0.0222 -4.3708 0.0502 6.2822 0.0553
 8639332 0.2870 0.0184 -4.3986 0.0439 6.1997 0.0474
 8639428 0.2573 0.0144 -4.4145 0.0322 6.2908 0.0336
 8903740 0.2864 0.0149 -4.3222 0.0295 6.4422 0.0302
 9040703 0.2407 0.0205 -4.5053 0.0554 6.0866 0.0647
 8972058 0.2144 0.0109 -4.5585 0.0242 6.0952 0.0228
 8903403 0.2794 0.0156 -4.4893 0.0434 5.9770 0.0465
 8903917 0.2899 0.0133 -4.3544 0.0292 6.3191 0.0294
 8904589 0.3199 0.0163 -4.2703 0.0322 6.4575 0.0331
 9233834 0.2149 0.0202 -4.5405 0.0579 6.1686 0.0706
 9107422 0.1639 0.0246 -4.8249 0.1201 5.6505 0.2186
 9107602 0.2050 0.0256 -4.6571 0.0863 5.8146 0.1183
 9106409 0.1597 0.0148 -4.8570 0.0596 5.5887 0.1073
10492289 0.2097 0.0132 -4.5967 0.0356 5.9918 0.0391
10492425 0.2564 0.0306 -4.5378 0.0820 5.9219 0.1007
10556904 0.2152 0.0159 -4.6450 0.0503 5.7900 0.0605
10556420 0.2028 0.0071 -4.6284 0.0110 5.9363 0.0003
10556590 0.2690 0.0210 -4.4105 0.0500 6.2392 0.0558
10557075 0.1893 0.0047 -4.6861 0.0039 5.8551 0.0285
10365564 0.1574 0.0237 -4.9562 0.1187 4.9939 0.3267
10300690 0.1815 0.0114 -4.7192 0.0300 5.8228 0.0319
10296585 0.1838 0.0069 -4.7180 0.0072 5.7904 0.0112
10427233 0.1788 0.0160 -4.8012 0.0607 5.5041 0.0919
10362134 0.2059 0.0106 -4.5787 0.0215 6.1134 0.0195
10819708 0.2819 0.0189 -4.3904 0.0440 6.2434 0.0477
10753369 0.1870 0.0189 -4.7257 0.0683 5.7184 0.0978
10753157 0.2518 0.0136 -4.4242 0.0296 6.2935 0.0305
10754146 0.2363 0.0163 -4.5045 0.0424 6.1160 0.0474
10494470 0.1918 0.0102 -4.6546 0.0217 5.9644 0.0185
10624664 0.2634 0.0313 -4.4400 0.0770 6.1744 0.0907
10559655 0.2161 0.0099 -4.5547 0.0203 6.0933 0.0172
10494673 0.4124 0.0162 -4.1355 0.0296 6.5779 0.0297
10495971 0.4205 0.0188 -4.1307 0.0333 6.5725 0.0338
10494956 0.2950 0.0094 -4.3289 0.0190 6.3767 0.0170
10299245 0.2549 0.0114 -4.4006 0.0217 6.3604 0.0206
 9358540 0.2222 0.0057 -4.5590 0.0079 6.0263 0.0021
 9541547 0.1987 0.0132 -4.6219 0.0353 6.0141 0.0399
 9481654 0.1795 0.0204 -4.7721 0.0798 5.6139 0.1254
 9848292 0.2956 0.0198 -4.4305 0.0495 6.0844 0.0542
 9787140 0.1722 0.0114 -4.7620 0.0295 5.8077 0.0330
 9787965 0.1998 0.0067 -4.6087 0.0037 6.0609 0.0085
 9664404 0.2110 0.0035 -4.5696 0.0071 6.0874 0.0239
 9726613 0.2382 0.0062 -4.4797 0.0084 6.1892 0.0015
 9664688 0.1772 0.0209 -4.7928 0.0842 5.5530 0.1377
 9417931 0.1592 0.0308 -4.8679 0.1628 5.4985 0.3263
 9602613 0.1654 0.0183 -4.8789 0.0800 5.3093 0.1567
 9724820 0.2395 0.0064 -4.4549 0.0065 6.2730 0.0000
 9972026 0.1561 0.0231 -4.9739 0.1167 4.8968 0.3526
 9972092 0.2237 0.0107 -4.6219 0.0321 5.8166 0.0313
 9972361 0.2007 0.0174 -4.6069 0.0524 6.0548 0.0655
10034643 0.2217 0.0046 -4.5183 0.0021 6.1856 0.0136
 9912680 0.1711 0.0039 -4.7721 0.0223 5.7698 0.0776
 9973605 0.2280 0.0186 -4.5670 0.0540 5.9628 0.0643
10167974 0.2019 0.0211 -4.6026 0.0673 6.0582 0.0870
10232847 0.1917 0.0299 -4.6514 0.1111 5.9835 0.1560
 9910061 0.2059 0.0107 -4.5832 0.0224 6.0916 0.0205
 9850527 0.1893 0.0122 -4.6586 0.0306 5.9937 0.0336
 9849750 0.1801 0.0176 -4.7174 0.0633 5.8626 0.0904
 9788828 0.2527 0.0187 -4.4551 0.0468 6.1811 0.0525
 9789795 0.2063 0.0138 -4.5956 0.0372 6.0314 0.0420
 9727922 0.1761 0.0111 -4.7971 0.0343 5.5480 0.0376
 9909776 0.2088 0.0109 -4.5683 0.0229 6.1217 0.0214
 9788485 0.1842 0.0136 -4.7481 0.0454 5.6593 0.0584
 9971071 0.3678 0.0165 -4.2683 0.0365 6.3232 0.0374
10030986 0.3272 0.0212 -4.2401 0.0396 6.5251 0.0418
 9911639 0.1984 0.0037 -4.6375 0.0074 5.9476 0.0298
10032516 0.2072 0.0091 -4.6187 0.0207 5.9322 0.0157
 9970329 0.2114 0.0163 -4.5850 0.0469 6.0210 0.0558
10032968 0.2388 0.0060 -4.5071 0.0110 6.0916 0.0036
 9970848 0.2118 0.0068 -4.5996 0.0114 5.9631 0.0016
 9794122 0.2366 0.0110 -4.4791 0.0236 6.2034 0.0223
 9854610 0.1309 0.0255 -5.1856 0.2282    NaN    NaN
10036197 0.2188 0.0245 -4.5594 0.0733 6.0509 0.0921
 9974538 0.1860 0.0092 -4.7238 0.0219 5.7373 0.0149
 9915618 0.2045 0.0296 -4.6621 0.1003 5.8012 0.1402
 9974033 0.2026 0.0163 -4.6297 0.0498 5.9336 0.0615
10096133 0.1845 0.0149 -4.7158 0.0489 5.7901 0.0645
10162867 0.1932 0.0041 -4.6419 0.0112 6.0056 0.0349
10163509 0.1993 0.0038 -4.6569 0.0033 5.8613 0.0260
10228131 0.2115 0.0104 -4.6954 0.0335 5.6538 0.0324
10162792 0.2746 0.0305 -4.4647 0.0751 6.0586 0.0885
10095460 0.1703 0.0094 -4.8256 0.0244 5.4945 0.0151
10163007 0.2126 0.0098 -4.6142 0.0249 5.9061 0.0218
10030995 0.2715 0.0171 -4.3810 0.0381 6.3221 0.0408
10031687 0.1825 0.0204 -4.7464 0.0776 5.6852 0.1171
10094670 0.2140 0.0164 -4.5448 0.0438 6.1603 0.0511
 9732965 0.2159 0.0251 -4.5465 0.0755 6.1293 0.0948
 9852613 0.2233 0.0216 -4.5275 0.0611 6.1320 0.0740
10097942 0.2811 0.0296 -4.4160 0.0696 6.1715 0.0801
10033098 0.2622 0.0253 -4.4270 0.0617 6.2208 0.0711
10033388 0.1971 0.0075 -4.6897 0.0164 5.7615 0.0051
10230684 0.2408 0.0154 -4.4532 0.0358 6.2686 0.0387
10231786 0.2155 0.0074 -4.5424 0.0086 6.1526 0.0010
10164382 0.1910 0.0119 -4.6824 0.0329 5.8491 0.0358
10098701 0.2748 0.0215 -4.4642 0.0550 6.0592 0.0622
 9791157 0.1761 0.0049 -4.7665 0.0053 5.6829 0.0432
 9790503 0.1647 0.0169 -4.8518 0.0713 5.4531 0.1292
 9730061 0.2093 0.0121 -4.6089 0.0322 5.9502 0.0338
 9730655 0.2021 0.0119 -4.6032 0.0284 6.0524 0.0293
 7984705 0.1681 0.0131 -4.8343 0.0467 5.4840 0.0686
 8055172 0.1718 0.0137 -4.7668 0.0451 5.7839 0.0628
 7985941 0.1918 0.0103 -4.6472 0.0212 6.0041 0.0182
 7984004 0.2483 0.0128 -4.4516 0.0293 6.2193 0.0297
 7917965 0.1680 0.0212 -4.8657 0.0937 5.3412 0.1816
 8053594 0.1459 0.0137 -4.9887 0.0623 5.0717 0.2027
 8122371 0.1652 0.0069 -4.8139 0.0023 5.6846 0.0403
 8054625 0.1775 0.0184 -4.7401 0.0697 5.7907 0.1040
 8325066 0.1343 0.0205 -5.1283 0.1539    NaN    NaN
 8258825 0.1677 0.0132 -4.7935 0.0430 5.7447 0.0613
 7987514 0.2765 0.0092 -4.4661 0.0264 6.0482 0.0241
 7986966 0.1711 0.0156 -4.7787 0.0574 5.7235 0.0871
 7988600 0.1696 0.0098 -4.7989 0.0231 5.6386 0.0168
 7919867 0.2149 0.0126 -4.5911 0.0339 5.9683 0.0360
 7919516 0.1835 0.0102 -4.6944 0.0211 5.9169 0.0173
 8126029 0.1568 0.0055 -4.8980 0.0098 5.3572 0.1067
 7987248 0.1790 0.0136 -4.7348 0.0430 5.7883 0.0558
 8126283 0.1518 0.0286 -4.9347 0.1646 5.2559 0.4102
 8057629 0.1589 0.0128 -4.8693 0.0452 5.4996 0.0741
 8126882 0.1721 0.0187 -4.7905 0.0758 5.6329 0.1231
 8260438 0.2731 0.0201 -4.3803 0.0456 6.3159 0.0500
 8261126 0.2332 0.0226 -4.5033 0.0617 6.1413 0.0736
 8192625 0.1950 0.0156 -4.6288 0.0459 6.0433 0.0568
 8056319 0.1704 0.0053 -4.7880 0.0087 5.6839 0.0531
 8124519 0.2079 0.0152 -4.6205 0.0450 5.9198 0.0533
 8192083 0.1683 0.0093 -4.8327 0.0235 5.4891 0.0129
 8260135 0.1542 0.0138 -4.9415 0.0586 5.1309 0.1325
 7854260 0.1412 0.0190 -5.0407 0.1196 4.5127 0.7268
 7853579 0.1891 0.0176 -4.6680 0.0584 5.9449 0.0781
 7711495 0.3063 0.0132 -4.3659 0.0320 6.2256 0.0322
 7780611 0.1373 0.0181 -5.0912 0.1150    NaN    NaN
 7778021 0.1660 0.0116 -4.8219 0.0355 5.5912 0.0448
 8119936 0.1626 0.0222 -4.8370 0.1063 5.6073 0.1983
 8188614 0.1137 0.0250 -5.5125 0.3426    NaN    NaN
 8120962 0.1690 0.0140 -4.8241 0.0515 5.5201 0.0784
 8188131 0.1803 0.0064 -4.7136 0.0014 5.8816 0.0243
 8119314 0.1527 0.0235 -4.9739 0.1247 4.9355 0.3842
 8449756 0.2249 0.0201 -4.5585 0.0582 6.0094 0.0704
 8318091 0.1781 0.0228 -4.7818 0.0921 5.5890 0.1501
 8251644 0.1506 0.0161 -4.9436 0.0784 5.2370 0.2032
 8257086 0.1914 0.0046 -4.6522 0.0086 5.9853 0.0315
 8257407 0.2093 0.0106 -4.5653 0.0214 6.1285 0.0193
 8322856 0.1868 0.0117 -4.7358 0.0359 5.6821 0.0400
 8256428 0.1684 0.0044 -4.8030 0.0152 5.6449 0.0733
 8121233 0.2190 0.0170 -4.6644 0.0554 5.7116 0.0685
 8257557 0.4683 0.0149 -4.0186 0.0230 6.7890 0.0227
 8190149 0.2042 0.0120 -4.5901 0.0281 6.0829 0.0290
 8183946 0.3356 0.0236 -4.2187 0.0428 6.5611 0.0454
 7914464 0.2158 0.0128 -4.5472 0.0307 6.1278 0.0324
 7914238 0.2427 0.0221 -4.5208 0.0607 6.0281 0.0720
 7845335 0.1616 0.0064 -4.9197 0.0093 5.1509 0.0600
 7983524 0.1993 0.0131 -4.6098 0.0333 6.0636 0.0371
 8185301 0.1873 0.0127 -4.6726 0.0343 5.9563 0.0397
 8186666 0.1886 0.0298 -4.7638 0.1141 5.5640 0.1820
 8253448 0.3114 0.0218 -4.2907 0.0440 6.4275 0.0472
 8510676 0.1920 0.0184 -4.6493 0.0606 5.9893 0.0803
 8381365 0.2268 0.0268 -4.4995 0.0755 6.2108 0.0922
 8382481 0.1799 0.0292 -4.7135 0.1215 5.8928 0.1836
 8512151 0.1669 0.0244 -4.8218 0.1119 5.5706 0.2021
 8512078 0.2382 0.0314 -4.5072 0.0863 6.0950 0.1062
 8577905 0.1945 0.0180 -4.7214 0.0633 5.6699 0.0872
 8577246 0.1673 0.0092 -4.8101 0.0184 5.6304 0.0062
 8512798 0.2229 0.0052 -4.5088 0.0003 6.2144 0.0105
 8513921 0.2233 0.0214 -4.5411 0.0612 6.0812 0.0744
 7979666 0.3114 0.0287 -4.3071 0.0587 6.3771 0.0647
 8049462 0.2838 0.0247 -4.3899 0.0570 6.2370 0.0639
 7981189 0.1892 0.0268 -4.6693 0.1001 5.9365 0.1425
 8255182 0.1874 0.0146 -4.7179 0.0481 5.7457 0.0623
 8387029 0.1291 0.0165 -5.2097 0.1281    NaN    NaN
 8254312 0.1464 0.0221 -4.9834 0.1360 5.0873 0.4407
 8908102 0.1786 0.0152 -4.7372 0.0522 5.7835 0.0725
 9046087 0.1589 0.0224 -4.8935 0.1100 5.3320 0.2395
 8977790 0.2030 0.0082 -4.6237 0.0152 5.9534 0.0075
 8978329 0.1887 0.0145 -4.7138 0.0477 5.7479 0.0611
 9111876 0.2846 0.0057 -4.3395 0.0086 6.3923 0.0043
 9045002 0.2842 0.0119 -4.3331 0.0231 6.4161 0.0223
 8975289 0.2138 0.0148 -4.6151 0.0438 5.8947 0.0507
 8907597 0.2692 0.0131 -4.4027 0.0297 6.2629 0.0301
 9044336 0.2850 0.0239 -4.4094 0.0566 6.1763 0.0636
 8976056 0.2720 0.0170 -4.4143 0.0406 6.2134 0.0437
 9420750 0.2667 0.0070 -4.3719 0.0097 6.3839 0.0055
 9421290 0.2257 0.0178 -4.5063 0.0468 6.1945 0.0542
 9484019 0.2280 0.0113 -4.5237 0.0266 6.1070 0.0259
 9359566 0.2767 0.0169 -4.3625 0.0366 6.3566 0.0388
 9173735 0.2728 0.0098 -4.3612 0.0180 6.3832 0.0159
 9173365 0.2843 0.0086 -4.3499 0.0168 6.3588 0.0142
 9667062 0.2553 0.0144 -4.4234 0.0326 6.2727 0.0340
 9543146 0.2297 0.0150 -4.5178 0.0387 6.1159 0.0427
 9606710 0.2273 0.0132 -4.5490 0.0351 6.0256 0.0373
 9666187 0.2961 0.0101 -4.3135 0.0194 6.4217 0.0177
 9543826 0.2656 0.0078 -4.3789 0.0123 6.3653 0.0086
 9666860 0.2462 0.0101 -4.4334 0.0187 6.3009 0.0164
 9606888 0.2496 0.0231 -4.4602 0.0591 6.1825 0.0686
 9609364 0.2817 0.0246 -4.3357 0.0529 6.4215 0.0587
 9608823 0.2565 0.0150 -4.4147 0.0338 6.2957 0.0357
 9424326 0.3119 0.0142 -4.2746 0.0274 6.4774 0.0276
 9423062 0.2371 0.0233 -4.5200 0.0645 6.0601 0.0775
 9362370 0.2379 0.0065 -4.4914 0.0106 6.1504 0.0039
 9361715 0.2340 0.0212 -4.5345 0.0595 6.0317 0.0711
 9361905 0.2243 0.0064 -4.5155 0.0065 6.1700 0.0016
 9300742 0.2422 0.0162 -4.5033 0.0428 6.0846 0.0476
 9301673 0.2141 0.0096 -4.6203 0.0254 5.8755 0.0220
 9239695 0.2469 0.0092 -4.5382 0.0259 5.9573 0.0230
 9175366 0.2309 0.0109 -4.5768 0.0306 5.9168 0.0298
 9238276 0.4272 0.0144 -4.0930 0.0250 6.6645 0.0247
 9174478 0.2662 0.0136 -4.4140 0.0314 6.2419 0.0322
 9607151 0.2840 0.0182 -4.3948 0.0429 6.2220 0.0463
 9728786 0.2545 0.0217 -4.5418 0.0608 5.9174 0.0718
 9544932 0.2396 0.0066 -4.4623 0.0083 6.2433 0.0021
 9668065 0.2452 0.0142 -4.4599 0.0335 6.2107 0.0353
 9668615 0.2140 0.0133 -4.6304 0.0398 5.8432 0.0443
 9109096 0.2353 0.0061 -4.4645 0.0044 6.2726 0.0028
 8974429 0.2552 0.0162 -4.4207 0.0375 6.2826 0.0404
 9041803 0.2267 0.0091 -4.4997 0.0155 6.2114 0.0114
 9488736 0.1957 0.0306 -4.6734 0.1100 5.8331 0.1574
 9364562 0.1798 0.0067 -4.7173 0.0004 5.8707 0.0215
 9426331 0.1512 0.0142 -4.9507 0.0622 5.1379 0.1549
 9487230 0.1803 0.0173 -4.7625 0.0643 5.6443 0.0954
 9549705 0.2070 0.0169 -4.6063 0.0505 5.9807 0.0618
 9549975 0.1563 0.0302 -4.9062 0.1614 5.3154 0.3638
 9488269 0.2170 0.0093 -4.5309 0.0154 6.1858 0.0112
 9610713 0.1991 0.0153 -4.6108 0.0434 6.0619 0.0524
 9611186 0.1890 0.0052 -4.7022 0.0008 5.7907 0.0226
 9491180 0.1923 0.0068 -4.6669 0.0069 5.8992 0.0077
 9491800 0.2390 0.0223 -4.4916 0.0595 6.1421 0.0701
 9051558 0.2379 0.0036 -4.4635 0.0028 6.2527 0.0128
 9049593 0.1866 0.0028 -4.7107 0.0136 5.7848 0.0508
 8981701 0.2119 0.0073 -4.5591 0.0082 6.1220 0.0001
 9115834 0.1835 0.0139 -4.7740 0.0484 5.5671 0.0645
 9117564 0.2291 0.0035 -4.5044 0.0030 6.1703 0.0149
 8912696 0.2260 0.0222 -4.5365 0.0635 6.0771 0.0773
 9050278 0.2046 0.0086 -4.6484 0.0203 5.8473 0.0137
 9050558 0.1844 0.0149 -4.7255 0.0500 5.7492 0.0664
 9244477 0.2049 0.0047 -4.5868 0.0050 6.0891 0.0211
 9118313 0.1959 0.0173 -4.6413 0.0548 5.9647 0.0705
 9118662 0.2789 0.0035 -4.3424 0.0014 6.4139 0.0046
 9117366 0.2082 0.0219 -4.6025 0.0691 5.9842 0.0889
 9181083 0.2004 0.0144 -4.6565 0.0438 5.8533 0.0524
 9244768 0.2462 0.0075 -4.4761 0.0153 6.1496 0.0104
 9048251 0.2326 0.0085 -4.4827 0.0141 6.2236 0.0097
 9048182 0.2237 0.0067 -4.5609 0.0124 6.0094 0.0042
 9048483 0.2089 0.0101 -4.6552 0.0286 5.7945 0.0262
 8909844 0.2674 0.0219 -4.4249 0.0532 6.2022 0.0600
 8911286 0.2326 0.0087 -4.5152 0.0184 6.1046 0.0143
 9049180 0.2258 0.0175 -4.5241 0.0471 6.1229 0.0545
 8979301 0.1977 0.0176 -4.6814 0.0588 5.7864 0.0775
 9049010 0.2901 0.0190 -4.3100 0.0384 6.4651 0.0409
 9114871 0.2154 0.0039 -4.5424 0.0063 6.1538 0.0207
 9240750 0.2364 0.0210 -4.4792 0.0551 6.2049 0.0643
 9113113 0.1856 0.0167 -4.6965 0.0567 5.8633 0.0769
 9240920 0.1876 0.0160 -4.7555 0.0572 5.6014 0.0796
 9241972 0.1931 0.0103 -4.6394 0.0206 6.0221 0.0175
 9113932 0.2319 0.0162 -4.5133 0.0426 6.1153 0.0480
 9240784 0.2992 0.0216 -4.3786 0.0497 6.2135 0.0544
 9612092 0.2094 0.0040 -4.5637 0.0077 6.1344 0.0237
 9552011 0.2707 0.0096 -4.3749 0.0183 6.3477 0.0161
 9672872 0.4015 0.0186 -4.1913 0.0364 6.4505 0.0372
 9245166 0.1772 0.0081 -4.7295 0.0081 5.8702 0.0071
 9245785 0.1129 0.0295 -5.5868 0.4656    NaN    NaN
 8712683 0.1708 0.0059 -4.8075 0.0008 5.5717 0.0383
 8648438 0.1802 0.0219 -4.7690 0.0867 5.6186 0.1373
 8650186 0.1701 0.0036 -4.7789 0.0250 5.7567 0.0857
 8584284 0.1554 0.0126 -4.9052 0.0468 5.3538 0.0846
 8840543 0.1914 0.0135 -4.6898 0.0412 5.8141 0.0495
 8841446 0.1996 0.0155 -4.6148 0.0448 6.0341 0.0543
 8776702 0.2619 0.0138 -4.3844 0.0285 6.3704 0.0292
 8908988 0.1896 0.0278 -4.6797 0.1041 5.8793 0.1500
 8776184 0.2000 0.0266 -4.6429 0.0913 5.9084 0.1252
 8390102 0.2080 0.0290 -4.6560 0.0966 5.7977 0.1334
 8455326 0.2092 0.0282 -4.6177 0.0918 5.9197 0.1228
 8520065 0.2872 0.0243 -4.3628 0.0542 6.3046 0.0603
 8518450 0.1981 0.0161 -4.6153 0.0473 6.0569 0.0583
 8519023 0.2262 0.0119 -4.5592 0.0313 5.9988 0.0318
 8455030 0.1975 0.0076 -4.6223 0.0079 6.0298 0.0026
 8454777 0.2356 0.0156 -4.6000 0.0474 5.8275 0.0541
 8651522 0.1960 0.0082 -4.6676 0.0164 5.8534 0.0075
 8779464 0.1999 0.0182 -4.6801 0.0607 5.7732 0.0802
 8715890 0.2271 0.0172 -4.5213 0.0458 6.1231 0.0527
 8651088 0.1823 0.0197 -4.7436 0.0741 5.6982 0.1108
 8715980 0.1796 0.0214 -4.8155 0.0866 5.4424 0.1461
 8911640 0.2342 0.0233 -4.5548 0.0670 5.9671 0.0820
 8845067 0.2049 0.0154 -4.5959 0.0435 6.0475 0.0515
 8780481 0.2285 0.0166 -4.5030 0.0425 6.1811 0.0482
 8780608 0.2018 0.0153 -4.6146 0.0442 6.0044 0.0530
 8651884 0.2015 0.0167 -4.6296 0.0515 5.9447 0.0642
 8587535 0.1883 0.0127 -4.7303 0.0404 5.6889 0.0481
 8587192 0.1720 0.0048 -4.7907 0.0082 5.6351 0.0547
 8522878 0.2232 0.0240 -4.5318 0.0692 6.1165 0.0852
 8585664 0.2183 0.0045 -4.5336 0.0024 6.1577 0.0148
 8650686 0.2081 0.0301 -4.6003 0.0984 5.9932 0.1307
 8778580 0.1865 0.0166 -4.7243 0.0577 5.7296 0.0795
 8911177 0.1862 0.0223 -4.7132 0.0831 5.7789 0.1218
 8843268 0.2702 0.0152 -4.3840 0.0335 6.3193 0.0350
 8843359 0.2115 0.0079 -4.5754 0.0126 6.0580 0.0053
 8910904 0.1779 0.0207 -4.7588 0.0819 5.6914 0.1277
 8838190 0.1860 0.0241 -4.7227 0.0918 5.7418 0.1374
 8710167 0.2690 0.0258 -4.3650 0.0583 6.3940 0.0658
 8838463 0.2015 0.0157 -4.6345 0.0478 5.9257 0.0585
 8774879 0.1881 0.0184 -4.6921 0.0642 5.8458 0.0886
 8775099 0.2422 0.0183 -4.4616 0.0456 6.2260 0.0515
 8773083 0.2125 0.0268 -4.5550 0.0832 6.1333 0.1060
 8388901 0.1899 0.0276 -4.7117 0.1034 5.7442 0.1539
 8453635 0.2141 0.0248 -4.6082 0.0781 5.9160 0.1017
 8323753 0.1652 0.0150 -4.8195 0.0576 5.6330 0.0938
 8517836 0.1907 0.0176 -4.6574 0.0575 5.9713 0.0760
 8453852 0.1887 0.0246 -4.7039 0.0915 5.7879 0.1338
 8388184 0.2200 0.0108 -4.5511 0.0250 6.0719 0.0235
 8581124 0.1612 0.0232 -4.8615 0.1128 5.4730 0.2243
 8581240 0.1653 0.0120 -4.8201 0.0368 5.6261 0.0487
 8647065 0.2005 0.0220 -4.6734 0.0751 5.7922 0.1029
 8711555 0.1676 0.0053 -4.8052 0.0105 5.6542 0.0612
 8721043 0.2086 0.0272 -4.6690 0.0908 5.7522 0.1258
 8658570 0.2272 0.0154 -4.5248 0.0401 6.1092 0.0448
 8657355 0.1951 0.0192 -4.6637 0.0644 5.8777 0.0862
 8987885 0.2291 0.0144 -4.5212 0.0369 6.1084 0.0402
 8593722 0.2398 0.0184 -4.5199 0.0503 6.0453 0.0579
 8851308 0.1876 0.0182 -4.6773 0.0624 5.9241 0.0851
 8919491 0.1764 0.0223 -4.7389 0.0909 5.8292 0.1402
 8850782 0.1897 0.0064 -4.6671 0.0021 5.9382 0.0150
 8918499 0.1494 0.0193 -4.9543 0.1055 5.2000 0.2959
 8197192 0.1551 0.0160 -4.8969 0.0738 5.4877 0.1564
 8198935 0.1523 0.0222 -4.9231 0.1256 5.3804 0.3026
 8198114 0.1615 0.0170 -4.8472 0.0735 5.5704 0.1349
 8195553 0.1772 0.0231 -4.7595 0.0939 5.6990 0.1491
 8329062 0.2009 0.0158 -4.6073 0.0457 6.0512 0.0555
 8262678 0.2462 0.0138 -4.4702 0.0334 6.1691 0.0350
 8128241 0.1729 0.0107 -4.7721 0.0276 5.7151 0.0273
 8196226 0.1956 0.0290 -4.6287 0.1038 6.0322 0.1421
 8398478 0.2063 0.0079 -4.5797 0.0101 6.1020 0.0022
 8333758 0.1782 0.0159 -4.7369 0.0558 5.7946 0.0791
 8267059 0.2780 0.0271 -4.3695 0.0610 6.3261 0.0690
 8199493 0.2699 0.0138 -4.4094 0.0322 6.2385 0.0331
 8398306 0.1729 0.0174 -4.7684 0.0673 5.7376 0.1041
 8201082 0.1843 0.0229 -4.6976 0.0869 5.8815 0.1264
 8396743 0.2530 0.0146 -4.4181 0.0322 6.3072 0.0338
 7923219 0.2329 0.0145 -4.4750 0.0335 6.2523 0.0360
 7923149 0.2579 0.0090 -4.4151 0.0170 6.2849 0.0140
 8399374 0.2068 0.0120 -4.6398 0.0343 5.8606 0.0364
 8528596 0.1949 0.0127 -4.6569 0.0353 5.9088 0.0397
 8529009 0.1757 0.0218 -4.7510 0.0889 5.7716 0.1391
 7855695 0.1756 0.0189 -4.7392 0.0734 5.8522 0.1107
 8783037 0.3979 0.0106 -4.2232 0.0271 6.3755 0.0262
 8915570 0.3107 0.0220 -4.2736 0.0430 6.4861 0.0461
 8915593 0.2719 0.0220 -4.3927 0.0511 6.2819 0.0570
 8782564 0.2493 0.0262 -4.4293 0.0654 6.2929 0.0763
 9309593 0.1814 0.0225 -4.7061 0.0872 5.8982 0.1284
 9246595 0.2099 0.0172 -4.5610 0.0481 6.1402 0.0576
 9247844 0.1442 0.0199 -5.0175 0.1160 4.7066 0.5264
 8986089 0.1790 0.0096 -4.7448 0.0219 5.7392 0.0154
 9055892 0.1670 0.0061 -4.8059 0.0060 5.6703 0.0493
 9055009 0.2356 0.0215 -4.4889 0.0573 6.1752 0.0675
 9185725 0.2273 0.0196 -4.4944 0.0519 6.2277 0.0609
 8718465 0.2637 0.0256 -4.4759 0.0657 6.0672 0.0769
 8589731 0.1933 0.0218 -4.6891 0.0774 5.7975 0.1088
 8655259 0.2541 0.0117 -4.4030 0.0224 6.3570 0.0215
 8655422 0.2517 0.0139 -4.4124 0.0293 6.3390 0.0302
 8590594 0.2257 0.0056 -4.5449 0.0076 6.0497 0.0021
 8654522 0.2448 0.0170 -4.4479 0.0409 6.2565 0.0451
 8655750 0.2733 0.0102 -4.4493 0.0270 6.1063 0.0255
 8784035 0.2082 0.0197 -4.6063 0.0612 5.9693 0.0775
 8916823 0.2008 0.0216 -4.6297 0.0711 5.9527 0.0940
 8917336 0.2300 0.0264 -4.4817 0.0727 6.2542 0.0877
 8848600 0.2180 0.0184 -4.5323 0.0505 6.1669 0.0599
 8983581 0.2129 0.0204 -4.6030 0.0629 5.9421 0.0793
 8780930 0.1947 0.0253 -4.7107 0.0913 5.7057 0.1334
 8589459 0.1798 0.0188 -4.7750 0.0725 5.5982 0.1121
 8652999 0.1955 0.0201 -4.6585 0.0679 5.8947 0.0914
 8396113 0.3523 0.0234 -4.2292 0.0439 6.4701 0.0464
 8394589 0.2078 0.0020 -4.5740 0.0168 6.1079 0.0384
 8395962 0.2004 0.0219 -4.6456 0.0735 5.8947 0.0985
 8395456 0.1738 0.0176 -4.7592 0.0675 5.7699 0.1030
 9119405 0.1540 0.0294 -4.9243 0.1617 5.2540 0.3886
 9183503 0.2374 0.0283 -4.4589 0.0752 6.2759 0.0900
 9053590 0.2056 0.0268 -4.6642 0.0903 5.7868 0.1249
 9119536 0.2084 0.0111 -4.5738 0.0243 6.1012 0.0232
 9183249 0.2276 0.0196 -4.5171 0.0535 6.1342 0.0631
 8983652 0.1364 0.0213 -5.1001 0.1545    NaN    NaN
 8984892 0.1704 0.0203 -4.8189 0.0862 5.5231 0.1499
10169041 0.1981 0.0153 -4.6347 0.0456 5.9633 0.0558
 9735825 0.1855 0.0191 -4.7290 0.0696 5.7215 0.1008
 9674568 0.1959 0.0154 -4.6957 0.0507 5.7491 0.0646
 9552635 0.2585 0.0134 -4.4112 0.0294 6.2950 0.0300
 9554498 0.1966 0.0262 -4.6376 0.0917 5.9708 0.1256
 9553197 0.2105 0.0188 -4.5733 0.0554 6.0770 0.0680
 9105030 0.3269 0.0242 -4.3029 0.0499 6.3368 0.0539
 9106017 0.3774 0.0133 -4.2068 0.0278 6.4645 0.0275
 9233146 0.2843 0.0274 -4.3721 0.0616 6.2886 0.0695
 8769854 0.1759 0.0220 -4.7511 0.0894 5.7646 0.1400
 9038490 0.1679 0.0166 -4.8040 0.0659 5.6521 0.1076
 9040123 0.2297 0.0223 -4.5310 0.0628 6.0696 0.0759
 8901422 0.1877 0.0155 -4.7236 0.0526 5.7203 0.0702
 8835300 0.1671 0.0196 -4.8108 0.0849 5.6309 0.1467
 9037152 0.2081 0.0083 -4.5782 0.0127 6.0847 0.0059
 9036852 0.1916 0.0145 -4.6799 0.0449 5.8527 0.0558
 9037612 0.1986 0.0204 -4.6474 0.0680 5.9049 0.0904
 9231396 0.2012 0.0260 -4.6121 0.0877 6.0229 0.1170
 9167563 0.1822 0.0216 -4.7135 0.0826 5.8390 0.1217
 8837239 0.2839 0.0179 -4.4164 0.0438 6.1602 0.0473
 8642451 0.2297 0.0228 -4.4961 0.0623 6.1972 0.0745
 8708671 0.2137 0.0136 -4.5608 0.0346 6.0937 0.0379
 8707496 0.2656 0.0259 -4.3812 0.0598 6.3571 0.0679
 8643878 0.3020 0.0071 -4.3766 0.0194 6.2099 0.0162
 8643675 0.3252 0.0078 -4.3443 0.0224 6.2292 0.0200
 8704083 0.2248 0.0245 -4.5510 0.0718 6.0357 0.0892
 8704397 0.3302 0.0222 -4.3033 0.0464 6.3259 0.0496
 8639163 0.2856 0.0203 -4.3289 0.0425 6.4230 0.0459
 8702773 0.3275 0.0244 -4.2551 0.0468 6.4757 0.0502
 8573782 0.2191 0.0227 -4.5529 0.0669 6.0726 0.0830
 8903821 0.1886 0.0205 -4.6943 0.0735 5.8283 0.1038
 8972157 0.1776 0.0066 -4.7780 0.0081 5.6106 0.0177
 9107946 0.1744 0.0118 -4.7561 0.0333 5.7735 0.0391
 8972493 0.2010 0.0230 -4.6505 0.0777 5.8705 0.1052
 9040983 0.1920 0.0136 -4.6533 0.0383 5.9681 0.0453
 9040722 0.2202 0.0139 -4.5277 0.0339 6.1620 0.0368
 9171411 0.2269 0.0100 -4.5025 0.0193 6.1983 0.0166
 9107240 0.1972 0.0129 -4.6346 0.0347 5.9767 0.0389
10426752 0.2028 0.0092 -4.6251 0.0195 5.9496 0.0142
10493329 0.2067 0.0248 -4.6294 0.0815 5.8980 0.1087
10557213 0.2637 0.0219 -4.5225 0.0597 5.9381 0.0695
10231762 0.2097 0.0152 -4.6265 0.0459 5.8850 0.0544
10363305 0.2695 0.0149 -4.3611 0.0306 6.4055 0.0317
10427307 0.2018 0.0138 -4.6023 0.0364 6.0615 0.0414
10298042 0.1874 0.0195 -4.6854 0.0690 5.8866 0.0961
10297156 0.1844 0.0056 -4.6900 0.0052 5.9215 0.0291
10688343 0.1974 0.0291 -4.6208 0.1024 6.0405 0.1392
10755388 0.1881 0.0207 -4.6762 0.0739 5.9207 0.1031
10753181 0.1822 0.0047 -4.7056 0.0102 5.8822 0.0404
10687245 0.1920 0.0137 -4.6503 0.0382 5.9840 0.0453
10753734 0.2432 0.0235 -4.5176 0.0643 6.0352 0.0768
10686909 0.1982 0.0275 -4.6815 0.0969 5.7814 0.1381
10621395 0.1976 0.0284 -4.6635 0.1003 5.8532 0.1411
10493991 0.1916 0.0190 -4.6514 0.0636 5.9850 0.0850
10494829 0.1780 0.0152 -4.7506 0.0532 5.7270 0.0750
10494562 0.3858 0.0191 -4.1561 0.0334 6.5869 0.0341
10233567 0.5795 0.0272 -3.9753 0.0380 6.7136 0.0387
10365194 0.4142 0.0233 -4.1516 0.0404 6.5291 0.0419
10364916 0.2005 0.0064 -4.6155 0.0039 6.0175 0.0092
 9292783 0.1820 0.0186 -4.7128 0.0675 5.8456 0.0967
 9419611 0.3620 0.0222 -4.1803 0.0386 6.5866 0.0403
 9907297 0.1800 0.0290 -4.7241 0.1197 5.8261 0.1835
 9661515 0.1807 0.0238 -4.7199 0.0942 5.8341 0.1419
 9905098 0.2069 0.0229 -4.5915 0.0727 6.0411 0.0937
 9664694 0.2017 0.0064 -4.6112 0.0046 6.0198 0.0080
 9665922 0.2327 0.0290 -4.5285 0.0821 6.0589 0.1019
 9786017 0.2573 0.0202 -4.4244 0.0487 6.2567 0.0546
 9663141 0.1543 0.0286 -4.9109 0.1595 5.3539 0.3646
 9539162 0.1632 0.0286 -4.8631 0.1386 5.4192 0.2765
 9972045 0.1899 0.0192 -4.6606 0.0657 5.9695 0.0889
10034363 0.1750 0.0143 -4.7549 0.0479 5.7640 0.0664
 9973187 0.1992 0.0081 -4.6408 0.0145 5.9251 0.0058
10033209 0.1637 0.0198 -4.8832 0.0894 5.3090 0.1822
10233233 0.1881 0.0269 -4.6688 0.1021 5.9622 0.1454
10232693 0.1814 0.0165 -4.7253 0.0579 5.7928 0.0812
10167520 0.2228 0.0303 -4.5141 0.0888 6.1916 0.1106
10034926 0.2023 0.0177 -4.6059 0.0535 6.0359 0.0668
10166741 0.2442 0.0284 -4.4364 0.0728 6.3063 0.0860
10166273 0.2621 0.0136 -4.3840 0.0278 6.3702 0.0282
 9910286 0.2281 0.0163 -4.5221 0.0431 6.1124 0.0489
 9849884 0.1947 0.0076 -4.6392 0.0086 5.9935 0.0023
 9909767 0.2273 0.0084 -4.5295 0.0167 6.0924 0.0117
 9910995 0.2524 0.0214 -4.5247 0.0589 5.9734 0.0690
 9734957 0.2672 0.0103 -4.3760 0.0194 6.3650 0.0176
 9793788 0.2020 0.0086 -4.6008 0.0131 6.0646 0.0061
 9974707 0.1875 0.0129 -4.6869 0.0370 5.8784 0.0434
10096806 0.1891 0.0055 -4.7017 0.0023 5.7911 0.0198
10094737 0.1945 0.0305 -4.7346 0.1117 5.6241 0.1705
10096682 0.1973 0.0251 -4.6600 0.0875 5.8695 0.1215
10094911 0.2347 0.0239 -4.5190 0.0664 6.0779 0.0802
10162036 0.1934 0.0074 -4.6405 0.0065 6.0096 0.0055
 9732632 0.2684 0.0291 -4.3655 0.0664 6.3962 0.0757
 9733325 0.1920 0.0285 -4.7178 0.1056 5.7019 0.1580
 9853745 0.2085 0.0070 -4.5674 0.0058 6.1294 0.0037
 9733144 0.1891 0.0107 -4.6806 0.0260 5.8831 0.0246
10164655 0.2182 0.0080 -4.6135 0.0200 5.8726 0.0134
10033472 0.2088 0.0249 -4.5831 0.0790 6.0548 0.1021
10097763 0.2100 0.0122 -4.6031 0.0324 5.9653 0.0340
10098174 0.2227 0.0154 -4.5625 0.0429 6.0105 0.0489
10231457 0.2120 0.0214 -4.5961 0.0663 5.9735 0.0842
10098633 0.2296 0.0182 -4.5794 0.0535 5.9158 0.0635
 9790806 0.3042 0.0199 -4.3645 0.0454 6.2363 0.0489
 9790810 0.1755 0.0198 -4.7529 0.0785 5.7654 0.1214
 9790813 0.1779 0.0110 -4.7477 0.0296 5.7432 0.0306
 5268275 0.2059 0.0080 -4.5824 0.0105 6.0958 0.0028
 5268955 0.1964 0.0076 -4.6628 0.0131 5.8675 0.0021
 5442501 0.2269 0.0205 -4.4928 0.0548 6.2398 0.0647
 5699681 0.1555 0.0122 -4.9134 0.0449 5.2889 0.0790
 5358499 0.2277 0.0087 -4.4968 0.0140 6.2135 0.0095
 5529842 0.2170 0.0184 -4.5684 0.0533 6.0337 0.0643
 5787929 0.1551 0.0160 -4.9013 0.0726 5.4049 0.1555
 5870827 0.2451 0.0118 -4.4593 0.0264 6.2130 0.0259
 5871558 0.1781 0.0028 -4.7236 0.0274 5.8828 0.0758
 5184384 0.2024 0.0043 -4.5987 0.0071 6.0685 0.0251
 5273059 0.2725 0.0121 -4.3510 0.0228 6.4230 0.0221
 5273564 0.2046 0.0170 -4.5851 0.0489 6.1021 0.0595
 5182156 0.1905 0.0147 -4.6541 0.0432 5.9930 0.0535
 5357279 0.1875 0.0217 -4.7195 0.0805 5.7385 0.1179
 5269411 0.3462 0.0209 -4.2171 0.0384 6.5261 0.0402
 5440435 0.1486 0.0131 -4.9605 0.0545 5.2314 0.1396
 5949986 0.1652 0.0179 -4.8210 0.0759 5.6233 0.1319
 5949159 0.1889 0.0309 -4.6713 0.1177 5.9316 0.1691
 5783715 0.1665 0.0172 -4.8271 0.0710 5.5504 0.1224
 5439653 0.1751 0.0146 -4.7632 0.0505 5.7171 0.0714
 5695608 0.1559 0.0235 -4.8904 0.1279 5.4884 0.2751
 5866511 0.2335 0.0315 -4.5748 0.0913 5.9104 0.1168
 6030820 0.1854 0.0239 -4.7122 0.0910 5.7939 0.1348
 6113312 0.1580 0.0261 -4.8776 0.1372 5.4728 0.2850
 5523099 0.1910 0.0116 -4.7449 0.0371 5.6132 0.0407
 6770134 0.1581 0.0226 -4.8713 0.1166 5.5359 0.2375
 6769852 0.2359 0.0136 -4.5260 0.0359 6.0478 0.0383
 6769405 0.2412 0.0063 -4.4988 0.0118 6.1050 0.0050
 6853288 0.1765 0.0088 -4.7537 0.0165 5.7395 0.0050
 7190534 0.1908 0.0169 -4.7413 0.0600 5.6276 0.0832
 6938245 0.2198 0.0130 -4.5604 0.0339 6.0396 0.0362
 7434287 0.2022 0.0091 -4.5988 0.0152 6.0723 0.0095
 7519421 0.2652 0.0200 -4.4335 0.0490 6.1860 0.0548
 7520336 0.1835 0.0105 -4.7062 0.0248 5.8504 0.0226
 7192455 0.2471 0.0126 -4.5159 0.0339 6.0218 0.0349
 7025479 0.2512 0.0289 -4.5015 0.0766 6.0456 0.0924
 7024994 0.2201 0.0109 -4.5203 0.0217 6.1951 0.0201
 7599012 0.1889 0.0239 -4.7549 0.0904 5.5936 0.1392
 7598831 0.2025 0.0098 -4.5971 0.0185 6.0754 0.0146
 7353970 0.1661 0.0262 -4.8603 0.1215 5.3894 0.2395
 7435274 0.2188 0.0103 -4.5458 0.0221 6.1027 0.0197
 6680743 0.1608 0.0075 -4.8973 0.0128 5.2783 0.0312
 6595804 0.1570 0.0183 -4.9107 0.0865 5.2674 0.1951
 6767897 0.1801 0.0282 -4.7713 0.1147 5.6097 0.1873
 7275919 0.1936 0.0107 -4.7107 0.0312 5.7148 0.0308
 7275639 0.1860 0.0109 -4.6971 0.0273 5.8536 0.0268
 7439300 0.1739 0.0060 -4.7530 0.0058 5.8090 0.0377
 7438771 0.1677 0.0054 -4.8348 0.0024 5.4876 0.0549
 7439043 0.1988 0.0093 -4.6104 0.0155 6.0693 0.0099
 7441428 0.1803 0.0125 -4.7624 0.0403 5.6444 0.0496
 7279160 0.1647 0.0216 -4.8248 0.0994 5.6119 0.1797
 6774054 0.1731 0.0147 -4.8192 0.0551 5.4882 0.0839
 6687463 0.1819 0.0137 -4.7393 0.0447 5.7217 0.0577
 6859164 0.1810 0.0223 -4.7152 0.0867 5.8537 0.1288
 6858676 0.1959 0.0268 -4.6687 0.0950 5.8496 0.1339
 6945977 0.1855 0.0164 -4.7599 0.0594 5.6026 0.0845
 6945946 0.1946 0.0223 -4.6511 0.0773 5.9374 0.1054
 6945246 0.1921 0.0159 -4.6921 0.0522 5.7981 0.0679
 6601059 0.2104 0.0297 -4.6068 0.0958 5.9487 0.1275
 7111411 0.1774 0.0159 -4.7428 0.0563 5.7790 0.0804
 7026266 0.2015 0.0285 -4.6413 0.0976 5.8999 0.1341
 6856244 0.1801 0.0167 -4.7160 0.0585 5.8720 0.0823
 6941596 0.2126 0.0113 -4.5620 0.0252 6.1016 0.0244
 7440163 0.2097 0.0219 -4.6106 0.0692 5.9409 0.0893
 7523665 0.1729 0.0139 -4.8696 0.0547 5.2800 0.0869
 6279509 0.1740 0.0272 -4.7963 0.1169 5.5775 0.2001
 6436841 0.1666 0.0262 -4.8645 0.1203 5.3625 0.2391
 6439187 0.1698 0.0142 -4.7825 0.0493 5.7404 0.0722
 6280587 0.1844 0.0241 -4.6916 0.0925 5.9120 0.1344
 6434982 0.1885 0.0224 -4.6766 0.0812 5.9119 0.1145
 6356292 0.1875 0.0249 -4.6852 0.0931 5.8857 0.1342
 6355177 0.1633 0.0062 -4.8371 0.0044 5.5724 0.0551
 6034568 0.1953 0.0288 -4.6599 0.1032 5.8910 0.1453
 6278118 0.1625 0.0285 -4.8455 0.1424 5.5421 0.2720
 6276938 0.2141 0.0294 -4.5482 0.0912 6.1433 0.1163
 6444796 0.1742 0.0240 -4.7795 0.1014 5.6507 0.1675
 6444579 0.1368 0.0293 -5.0940 0.2216    NaN    NaN
 6950975 0.1758 0.0136 -4.7562 0.0441 5.7404 0.0590
 7035911 0.1987 0.0099 -4.6363 0.0221 5.9496 0.0185
 6779613 0.3880 0.0100 -4.2012 0.0234 6.4539 0.0223
 6865757 0.2755 0.0129 -4.3504 0.0255 6.4059 0.0253
 6865484 0.2553 0.0206 -4.4399 0.0508 6.2164 0.0574
 6951213 0.1921 0.0235 -4.6866 0.0847 5.8193 0.1205
 6289098 0.2054 0.0142 -4.5990 0.0387 6.0270 0.0444
 6367628 0.3863 0.0162 -4.2814 0.0383 6.2532 0.0391
 6288932 0.2048 0.0116 -4.5840 0.0257 6.1048 0.0256
 6953471 0.1904 0.0122 -4.6898 0.0347 5.8259 0.0386
 6611779 0.2162 0.0057 -4.5603 0.0045 6.0710 0.0065
 6611646 0.1767 0.0212 -4.7496 0.0847 5.7562 0.1315
 6780191 0.1778 0.0183 -4.7859 0.0710 5.5759 0.1112
 6446036 0.1946 0.0201 -4.6582 0.0683 5.9072 0.0921
 6367172 0.1816 0.0145 -4.7524 0.0498 5.6710 0.0675
 5704210 0.1834 0.0205 -4.7557 0.0783 5.6376 0.1193
 5705554 0.1833 0.0133 -4.6987 0.0391 5.8953 0.0481
 6043574 0.2191 0.0106 -4.5452 0.0232 6.1017 0.0213
 5792101 0.1684 0.0117 -4.7993 0.0343 5.6691 0.0420
 5876918 0.1781 0.0199 -4.7436 0.0770 5.7596 0.1170
 5961373 0.3893 0.0233 -4.2543 0.0469 6.3141 0.0494
 5879448 0.1877 0.0209 -4.6821 0.0751 5.8978 0.1055
 5962693 0.1739 0.0151 -4.7607 0.0533 5.7587 0.0771
 6046570 0.1901 0.0257 -4.6767 0.0948 5.8856 0.1354
 5535360 0.1977 0.0306 -4.7105 0.1093 5.6849 0.1617
 5705679 0.1486 0.0259 -5.0242 0.1453 4.5352 0.6542
 6441604 0.2796 0.0196 -4.4079 0.0469 6.2008 0.0514
 7032132 0.1492 0.0240 -4.9556 0.1477 5.2733 0.4013
 7032968 0.1735 0.0154 -4.7661 0.0556 5.7365 0.0818
 7034778 0.2153 0.0273 -4.5947 0.0853 5.9535 0.1111
 7118463 0.2512 0.0137 -4.5028 0.0367 6.0419 0.0386
 6363641 0.1867 0.0058 -4.6975 0.0009 5.8407 0.0208
 6363682 0.2099 0.0132 -4.5721 0.0334 6.0890 0.0364
 6440062 0.2371 0.0186 -4.4878 0.0484 6.1687 0.0555
 6202194 0.1578 0.0241 -4.8746 0.1272 5.5196 0.2617
 5958253 0.1850 0.0245 -4.7121 0.0936 5.8001 0.1390
 6860896 0.1898 0.0260 -4.7183 0.0972 5.7194 0.1449
 6775111 0.2826 0.0299 -4.3419 0.0651 6.3948 0.0735
 7680874 0.1695 0.0199 -4.7860 0.0842 5.7264 0.1389
 7606348 0.1948 0.0129 -4.6935 0.0394 5.7671 0.0456
 7751824 0.1897 0.0284 -4.6591 0.1068 5.9828 0.1509
 8164117 0.2040 0.0279 -4.6051 0.0928 6.0180 0.1235
 8231830 0.1894 0.0212 -4.6789 0.0755 5.8863 0.1057
 7679770 0.1815 0.0156 -4.7110 0.0522 5.8668 0.0710
 7819157 0.1812 0.0102 -4.7563 0.0277 5.6590 0.0249
 7890538 0.2165 0.0254 -4.6582 0.0823 5.7424 0.1109
 7524549 0.2888 0.0238 -4.3367 0.0512 6.3803 0.0564
 6850471 0.3672 0.0207 -4.1571 0.0346 6.6432 0.0358
 6274151 0.3174 0.0222 -4.2659 0.0432 6.4817 0.0461
 6592970 0.1496 0.0308 -4.9682 0.1790 5.0433 0.5155
 6935171 0.1839 0.0149 -4.7362 0.0504 5.7106 0.0676
 6849086 0.2087 0.0107 -4.6025 0.0259 5.9796 0.0244
 7019644 0.2575 0.0276 -4.4540 0.0697 6.1597 0.0819
 6275386 0.1548 0.0280 -4.8996 0.1607 5.4646 0.3504
 6354026 0.1676 0.0032 -4.7943 0.0316 5.7447 0.1057
 6273159 0.2052 0.0166 -4.6129 0.0499 5.9726 0.0612
 6351629 0.2944 0.0231 -4.3021 0.0470 6.4699 0.0511
 8816633 0.1890 0.0216 -4.6820 0.0778 5.8773 0.1095
 8362764 0.1958 0.0238 -4.7450 0.0868 5.5810 0.1298
 8427406 0.1727 0.0085 -4.8498 0.0233 5.3638 0.0064
 8557980 0.2079 0.0191 -4.5868 0.0575 6.0494 0.0716
 8424992 0.1936 0.0036 -4.6835 0.0058 5.8161 0.0331
 8425143 0.1904 0.0280 -4.6575 0.1045 5.9751 0.1472
 8295101 0.2494 0.0082 -4.5761 0.0266 5.8416 0.0224
 8621130 0.1834 0.0315 -4.6944 0.1277 5.9199 0.1886
 8814266 0.1499 0.0220 -4.9946 0.1192 4.8134 0.4263
 8684312 0.2102 0.0132 -4.5640 0.0323 6.1216 0.0350
 8881201 0.2477 0.0235 -4.4513 0.0597 6.2240 0.0694
 8815117 0.2508 0.0175 -4.4353 0.0418 6.2600 0.0461
 8749501 0.1673 0.0108 -4.7998 0.0275 5.7033 0.0286
 8166756 0.2019 0.0272 -4.6436 0.0924 5.8870 0.1267
 8559767 0.1538 0.0266 -4.9193 0.1467 5.3031 0.3488
 8495644 0.1675 0.0250 -4.7998 0.1162 5.6977 0.2011
 8428992 0.1801 0.0118 -4.7170 0.0315 5.8656 0.0353
 8030148 0.2396 0.0244 -4.4929 0.0658 6.1341 0.0785
 8167007 0.1999 0.0207 -4.6632 0.0695 5.8333 0.0935
 8431917 0.2007 0.0146 -4.6969 0.0479 5.7102 0.0590
 7286116 0.1817 0.0253 -4.7040 0.1009 5.9049 0.1496
 7204303 0.1894 0.0271 -4.6697 0.1014 5.9306 0.1444
 7202047 0.2470 0.0287 -4.4310 0.0729 6.3036 0.0858
 7365610 0.1806 0.0137 -4.7398 0.0444 5.7374 0.0577
 7204104 0.1949 0.0184 -4.7005 0.0633 5.7404 0.0862
 7824560 0.1996 0.0067 -4.6134 0.0041 6.0405 0.0084
 7686103 0.2118 0.0195 -4.5576 0.0567 6.1296 0.0694
 7447238 0.1978 0.0181 -4.6184 0.0564 6.0448 0.0720
 7187184 0.1776 0.0224 -4.7342 0.0904 5.8247 0.1385
 7188873 0.1754 0.0294 -4.7448 0.1282 5.8190 0.2025
 7673194 0.2026 0.0253 -4.7329 0.0893 5.5819 0.1313
 7594575 0.2684 0.0186 -4.5261 0.0522 5.9136 0.0589
 7515685 0.3550 0.0217 -4.1794 0.0372 6.6151 0.0388
 7433125 0.2082 0.0215 -4.5721 0.0656 6.1116 0.0827
 7432036 0.2091 0.0202 -4.5664 0.0603 6.1263 0.0750
 7596634 0.2601 0.0204 -4.4507 0.0512 6.1571 0.0579
 8023317 0.1532 0.0181 -4.9266 0.0901 5.2647 0.2197
 7884846 0.1800 0.0115 -4.7121 0.0286 5.9005 0.0308
 8162117 0.2082 0.0120 -4.6105 0.0320 5.9534 0.0335
 7814156 0.1855 0.0281 -4.7025 0.1090 5.8360 0.1617
 7952301 0.1885 0.0152 -4.7091 0.0504 5.7688 0.0660
 7884058 0.2057 0.0252 -4.5923 0.0817 6.0523 0.1066
 7749401 0.2033 0.0134 -4.6057 0.0358 6.0237 0.0402
 7817587 0.1928 0.0185 -4.6434 0.0607 6.0066 0.0801
 7749716 0.2006 0.0222 -4.6075 0.0727 6.0545 0.0951
 8226476 0.1788 0.0289 -4.7205 0.1219 5.8799 0.1859
 8225837 0.2078 0.0145 -4.5766 0.0383 6.0965 0.0438
 7747920 0.1828 0.0130 -4.6960 0.0366 5.9270 0.0443
 8160693 0.1813 0.0116 -4.7078 0.0293 5.8922 0.0316
 8227929 0.1860 0.0084 -4.6804 0.0112 5.9418 0.0006
 7746273 0.1676 0.0064 -4.8178 0.0009 5.5780 0.0386
 8356100 0.1673 0.0181 -4.8025 0.0753 5.6826 0.1260
 8087155 0.1823 0.0274 -4.7698 0.1094 5.5942 0.1771
 8423852 0.1984 0.0109 -4.6646 0.0294 5.8409 0.0290
 8424593 0.2100 0.0042 -4.6216 0.0024 5.8994 0.0143
 8488702 0.1913 0.0230 -4.6936 0.0831 5.7996 0.1187
 8617298 0.2035 0.0236 -4.5937 0.0765 6.0763 0.0996
 8552540 0.3106 0.0047 -4.2953 0.0090 6.4163 0.0051
 8225505 0.1814 0.0101 -4.7213 0.0232 5.8123 0.0193
 8225080 0.2159 0.0182 -4.5565 0.0516 6.0879 0.0619
 8224462 0.1712 0.0108 -4.7719 0.0262 5.7696 0.0261
 8223197 0.2566 0.0184 -4.5257 0.0512 5.9544 0.0582
 6272252 0.2038 0.0109 -4.6005 0.0246 6.0402 0.0233
 6933781 0.1960 0.0092 -4.6807 0.0225 5.8033 0.0168
 6935009 0.2029 0.0234 -4.6223 0.0770 5.9597 0.1021
 6934587 0.3016 0.0277 -4.3011 0.0565 6.4369 0.0623
 6848299 0.1800 0.0106 -4.8122 0.0346 5.4512 0.0355
 6676631 0.1937 0.0301 -4.6424 0.1101 5.9949 0.1531
 6270968 0.2524 0.0138 -4.5180 0.0382 5.9926 0.0405
 6350692 0.5795 0.0161 -3.9822 0.0287 6.6959 0.0285
 6191340 0.2902 0.0091 -4.3825 0.0220 6.2337 0.0198
 6674148 0.1904 0.0259 -4.6566 0.0952 5.9816 0.1334
 6589221 0.2244 0.0276 -4.5421 0.0808 6.0688 0.1013
 7014952 0.1681 0.0265 -4.8029 0.1221 5.6520 0.2130
 6933097 0.1913 0.0194 -4.6609 0.0660 5.9420 0.0892
 6761498 0.2550 0.0175 -4.4944 0.0467 6.0499 0.0521
 6761532 0.2493 0.0079 -4.4835 0.0182 6.1094 0.0139
 6929354 0.2191 0.0143 -4.5750 0.0395 5.9936 0.0441
 6758991 0.1677 0.0180 -4.8146 0.0749 5.5925 0.1275
 7098331 0.2035 0.0306 -4.7106 0.1062 5.6480 0.1558
 7263087 0.1732 0.0116 -4.7720 0.0330 5.7093 0.0381
 6588362 0.5265 0.0221 -3.9558 0.0295 6.8533 0.0298
 6587236 0.1938 0.0064 -4.6528 0.0040 5.9412 0.0113
 6587796 0.4805 0.0250 -4.0604 0.0386 6.6438 0.0396
 7100673 0.1960 0.0254 -4.6811 0.0902 5.8019 0.1279
 7738921 0.1781 0.0229 -4.7269 0.0927 5.8557 0.1409
 7808459 0.1642 0.0243 -4.8258 0.1167 5.6268 0.2129
 7808078 0.2028 0.0141 -4.5979 0.0378 6.0675 0.0434
 7739152 0.2074 0.0084 -4.6761 0.0232 5.7359 0.0161
 7738622 0.1962 0.0199 -4.6260 0.0649 6.0346 0.0851
 8150327 0.2103 0.0211 -4.5646 0.0636 6.1182 0.0794
 8150612 0.1946 0.0078 -4.6354 0.0085 6.0150 0.0021
 8082356 0.2192 0.0188 -4.5416 0.0529 6.1152 0.0632
 8416021 0.2104 0.0180 -4.5597 0.0513 6.1393 0.0621
 8351050 0.2039 0.0143 -4.5972 0.0386 6.0551 0.0445
 8481113 0.2055 0.0249 -4.6271 0.0820 5.9162 0.1095
 8416717 0.2016 0.0137 -4.5979 0.0355 6.0870 0.0403
 8352333 0.1941 0.0091 -4.6936 0.0223 5.7724 0.0159
 8482634 0.2354 0.0150 -4.5865 0.0447 5.8672 0.0502
 8082932 0.1931 0.0221 -4.6469 0.0766 5.9815 0.1043
 8285506 0.2087 0.0180 -4.5848 0.0531 6.0495 0.0651
 7946032 0.2104 0.0241 -4.5747 0.0749 6.0719 0.0957
 8351635 0.1968 0.0260 -4.6566 0.0912 5.8881 0.1268
 8351568 0.1983 0.0140 -4.6133 0.0378 6.0633 0.0440
 8417078 0.1671 0.0298 -4.8034 0.1432 5.6835 0.2496
 7667148 0.1540 0.0280 -4.9077 0.1626 5.4386 0.3634
 8353788 0.1591 0.0294 -4.8763 0.1522 5.4360 0.3140
 7878150 0.1982 0.0121 -4.6175 0.0293 6.0431 0.0309
 7740439 0.2050 0.0207 -4.5841 0.0638 6.1000 0.0809
 8084682 0.2053 0.0298 -4.6554 0.1005 5.8179 0.1396
 8016222 0.2001 0.0097 -4.6097 0.0183 6.0509 0.0140
 8420084 0.1811 0.0148 -4.7075 0.0474 5.8970 0.0629
 8087025 0.1779 0.0124 -4.7777 0.0406 5.6085 0.0507
 7429287 0.1731 0.0139 -4.7924 0.0486 5.6072 0.0692
 7348066 0.1682 0.0252 -4.7932 0.1165 5.7193 0.1990
 7593093 0.2257 0.0298 -4.5381 0.0870 6.0740 0.1094
 7512041 0.1917 0.0243 -4.6751 0.0878 5.8720 0.1241
 7669174 0.1932 0.0216 -4.6523 0.0746 5.9529 0.1016
 7592529 0.1952 0.0114 -4.6381 0.0272 5.9899 0.0275
 7018521 0.2337 0.0287 -4.5720 0.0834 5.9177 0.1057
 7669777 0.2323 0.0284 -4.4731 0.0778 6.2669 0.0940
 7669332 0.1943 0.0110 -4.6364 0.0246 6.0151 0.0238
 7427795 0.1767 0.0226 -4.7573 0.0921 5.7168 0.1455
 7510049 0.2241 0.0212 -4.5113 0.0586 6.1891 0.0703
 7018227 0.1710 0.0170 -4.7750 0.0661 5.7502 0.1032
 7017862 0.2417 0.0451 -4.4660 0.1192 6.2130 0.1459
 7815484 0.2194 0.0234 -4.5658 0.0700 6.0230 0.0877
 7354979 0.2497 0.0193 -4.5201 0.0531 5.9979 0.0612
 7598659 0.1754 0.0115 -4.7426 0.0302 5.8339 0.0337
 6936953 0.1806 0.0292 -4.7085 0.1212 5.9076 0.1819
 6855437 0.1798 0.0199 -4.7169 0.0753 5.8748 0.1105
 7193322 0.2488 0.0271 -4.5302 0.0742 5.9726 0.0903
 6353866 0.2042 0.0304 -4.6004 0.1019 6.0363 0.1359
 7882377 0.1774 0.0118 -4.7478 0.0339 5.7522 0.0390
 8020788 0.1883 0.0296 -4.6687 0.1133 5.9580 0.1621
 8356488 0.2328 0.0092 -4.4795 0.0160 6.2349 0.0124
 8680297 0.1651 0.0127 -4.8455 0.0445 5.4777 0.0655
 8943529 0.2333 0.0258 -4.4943 0.0707 6.1731 0.0854
 9145563 0.2098 0.0281 -4.5796 0.0899 6.0583 0.1169
 8422362 0.1935 0.0123 -4.6400 0.0308 6.0094 0.0336
 8011702 0.1838 0.0299 -4.7053 0.1190 5.8502 0.1779
 7262612 0.2333 0.0083 -4.4732 0.0123 6.2559 0.0076
 7665601 0.1992 0.0274 -4.6612 0.0955 5.8468 0.1334
 7805834 0.1934 0.0300 -4.6564 0.1094 5.9303 0.1542
 7875020 0.1927 0.0220 -4.6931 0.0785 5.7880 0.1111
 7588436 0.1637 0.0274 -4.8244 0.1379 5.6716 0.2503
 7588236 0.1779 0.0242 -4.7472 0.0989 5.7464 0.1550
 8012590 0.1942 0.0105 -4.6377 0.0222 6.0087 0.0197
 8012842 0.2009 0.0086 -4.6440 0.0181 5.8956 0.0111
 7943762 0.4222 0.0313 -4.2004 0.0544 6.3874 0.0578
 9271825 0.2197 0.0258 -4.6156 0.0803 5.8566 0.1048
 9515217 0.2067 0.0205 -4.6163 0.0649 5.9457 0.0835
 9516271 0.2025 0.0194 -4.5991 0.0603 6.0650 0.0766
 9700430 0.1742 0.0068 -4.7593 0.0018 5.7584 0.0244
 9334867 0.2287 0.0304 -4.5096 0.0865 6.1536 0.1071
 9333852 0.2441 0.0171 -4.5181 0.0467 6.0293 0.0527
 9145622 0.2140 0.0309 -4.6074 0.0980 5.9191 0.1303
 8946162 0.2426 0.0281 -4.5844 0.0807 5.8434 0.1018
 9274657 0.1877 0.0111 -4.6982 0.0293 5.8238 0.0296
 9335972 0.1889 0.0181 -4.7081 0.0634 5.7683 0.0879
 8947024 0.2120 0.0156 -4.5634 0.0422 6.1020 0.0490
 9518785 0.1590 0.0167 -4.8669 0.0739 5.5174 0.1428
 8226464 0.2429 0.0207 -4.4670 0.0530 6.2009 0.0611
 8811430 0.1894 0.0143 -4.6629 0.0419 5.9666 0.0515
 8813404 0.1580 0.0157 -4.8914 0.0683 5.3663 0.1377
 8802782 0.1616 0.0152 -4.8428 0.0609 5.6080 0.1065
 8674631 0.1664 0.0246 -4.8510 0.1129 5.4296 0.2169
 8608624 0.1647 0.0190 -4.8491 0.0832 5.4659 0.1547
 8478715 0.2002 0.0226 -4.6143 0.0747 6.0281 0.0985
 8738809 0.1650 0.0067 -4.8193 0.0019 5.6436 0.0420
 8415377 0.2306 0.0253 -4.4857 0.0694 6.2307 0.0836
 8479581 0.1742 0.0300 -4.7556 0.1327 5.7823 0.2133
 8479679 0.2086 0.0121 -4.5793 0.0289 6.0732 0.0298
 8479655 0.2695 0.0252 -4.5192 0.0670 5.9286 0.0791
 8414283 0.1749 0.0261 -4.7670 0.1112 5.7017 0.1811
 8413815 0.1586 0.0183 -4.8892 0.0853 5.3660 0.1790
 9010861 0.1725 0.0137 -4.7656 0.0450 5.7676 0.0623
 8941261 0.1877 0.0089 -4.6816 0.0157 5.9009 0.0074
 9010070 0.1834 0.0281 -4.6945 0.1123 5.9182 0.1654
 8676086 0.2483 0.0226 -4.5206 0.0619 6.0023 0.0734
 8611190 0.2020 0.0233 -4.5983 0.0760 6.0776 0.0993
 8805214 0.2090 0.0191 -4.5972 0.0582 5.9961 0.0728
 8743420 0.1853 0.0265 -4.7139 0.1023 5.7872 0.1532
 8613240 0.1068 0.0281 -5.9806 0.7366    NaN    NaN
 8613190 0.1905 0.0281 -4.7797 0.1067 5.4960 0.1723
 8611548 0.1835 0.0165 -4.6929 0.0553 5.9281 0.0751
 8547229 0.1784 0.0143 -4.7409 0.0476 5.7685 0.0644
 9004074 0.4253 0.0172 -4.0699 0.0266 6.7400 0.0267
 8868481 0.1481 0.0079 -4.9786 0.0100 4.9976 0.0965
 9391025 0.1794 0.0072 -4.7437 0.0084 5.7380 0.0111
 9390664 0.2215 0.0099 -4.5760 0.0247 5.9735 0.0220
 9328908 0.1083 0.0315 -5.9233 0.7579    NaN    NaN
 9328983 0.1637 0.0200 -4.8324 0.0909 5.5952 0.1659
 9206225 0.4241 0.0186 -4.2270 0.0401 6.3192 0.0411
 9268956 0.2148 0.0116 -4.6746 0.0373 5.7007 0.0392
 8869290 0.1275 0.0140 -5.2254 0.0934    NaN    NaN
 9269388 0.1389 0.0238 -5.0970 0.1535    NaN    NaN
 9206557 0.0572 0.0142     NaN    NaN    NaN    NaN
 9330740 0.1298 0.0260 -5.2025 0.2385    NaN    NaN
 9075469 0.2782 0.0188 -4.4157 0.0454 6.1838 0.0496
 9140738 0.1408 0.0195 -5.0485 0.1294 4.4648 0.8412
 9005973 0.1425 0.0073 -5.0275 0.0072 4.7713 0.6890
 9391335 0.1710 0.0101 -4.7906 0.0248 5.6545 0.0206
 9452119 0.0676 0.0180     NaN    NaN    NaN    NaN
 9452409 0.0872 0.0163     NaN    NaN    NaN    NaN
 4947253 0.1849 0.0111 -4.7083 0.0290 5.8186 0.0296
 4859390 0.1873 0.0182 -4.6770 0.0620 5.9325 0.0845
 4284795 0.1669 0.0313 -4.8230 0.1477 5.5629 0.2681
 5023806 0.1674 0.0110 -4.8171 0.0319 5.5858 0.0358
 5892991 0.1598 0.0144 -4.8676 0.0571 5.4742 0.1024
 6620375 0.1972 0.0154 -4.6532 0.0476 5.8975 0.0590
 6058044 0.1747 0.0259 -4.7776 0.1102 5.6521 0.1824
 6461193 0.1760 0.0139 -4.8032 0.0499 5.5236 0.0708
 6544160 0.2034 0.0106 -4.6206 0.0253 5.9614 0.0235
 6464166 0.1794 0.0239 -4.7779 0.0963 5.5913 0.1565
 5981925 0.2094 0.0239 -4.5687 0.0742 6.1101 0.0945
 6065787 0.2380 0.0095 -4.5143 0.0225 6.0734 0.0196
 6060713 0.1801 0.0127 -4.7216 0.0372 5.8374 0.0453
 6143030 0.2466 0.0183 -4.4551 0.0452 6.2180 0.0507
 6308642 0.1723 0.0059 -4.8300 0.0058 5.4513 0.0342
 5299062 0.2224 0.0277 -4.5320 0.0815 6.1232 0.1019
 5393802 0.2181 0.0231 -4.5406 0.0677 6.1304 0.0838
 5823148 0.1767 0.0173 -4.7382 0.0639 5.8219 0.0940
 5740751 0.1852 0.0236 -4.6955 0.0895 5.8746 0.1301
 5563209 0.2172 0.0167 -4.5517 0.0458 6.0952 0.0536
 4861988 0.1738 0.0104 -4.7791 0.0275 5.6593 0.0257
 4866497 0.2783 0.0172 -4.3490 0.0363 6.3942 0.0386
 5039969 0.2599 0.0114 -4.4542 0.0279 6.1478 0.0272
 5475645 0.2270 0.0293 -4.5913 0.0879 5.8928 0.1136
 5561278 0.1708 0.0241 -4.7737 0.1074 5.7725 0.1768
 5734370 0.2006 0.0276 -4.6189 0.0944 6.0015 0.1273
 5733906 0.3906 0.0308 -4.2603 0.0577 6.2969 0.0621
 5732636 0.2221 0.0061 -4.5119 0.0031 6.2097 0.0058
 5729515 0.2936 0.0767 -4.3709 0.1521 6.2550 0.1783
 5299756 0.2412 0.0291 -4.4588 0.0766 6.2434 0.0916
 6387969 0.1478 0.0284 -4.9709 0.1865 5.2089 0.5233
 6719212 0.1675 0.0214 -4.8138 0.0944 5.6031 0.1658
 7143360 0.1799 0.0254 -4.7153 0.1032 5.8827 0.1555
 6972842 0.1838 0.0240 -4.7209 0.0927 5.7765 0.1391
 6717472 0.3293 0.0261 -4.2900 0.0524 6.3660 0.0568
 6634419 0.3209 0.0220 -4.4111 0.0533 6.0686 0.0584
 6313425 0.1609 0.0185 -4.8731 0.0841 5.4096 0.1674
 6392768 0.1545 0.0235 -4.9138 0.1255 5.3200 0.2945
 5799749 0.1972 0.0229 -4.6335 0.0779 5.9821 0.1048
 7768316 0.2091 0.0294 -4.6442 0.0969 5.8298 0.1326
 7768660 0.1786 0.0174 -4.7611 0.0651 5.6701 0.0972
 7465092 0.1939 0.0291 -4.6423 0.1054 5.9900 0.1463
 7978967 0.2193 0.0186 -4.5835 0.0551 5.9633 0.0668
 8113221 0.2118 0.0161 -4.5602 0.0440 6.1183 0.0516
 8114876 0.2142 0.0098 -4.5502 0.0186 6.1339 0.0151
 8045442 0.1660 0.0248 -4.8336 0.1149 5.5244 0.2130
 8043621 0.2562 0.0160 -4.4046 0.0354 6.3346 0.0379
 8112446 0.2900 0.0118 -4.3164 0.0223 6.4427 0.0214
 7549383 0.2401 0.0181 -4.5118 0.0489 6.0693 0.0560
 7627746 0.1847 0.0208 -4.6895 0.0766 5.9190 0.1090
 7779653 0.1996 0.0120 -4.6152 0.0293 6.0326 0.0307
 7983243 0.2350 0.0240 -4.4773 0.0641 6.2239 0.0762
 7914731 0.1616 0.0257 -4.8910 0.1247 5.2985 0.2686
 7045808 0.1677 0.0183 -4.8304 0.0769 5.5106 0.1348
 7135793 0.2185 0.0227 -4.5328 0.0658 6.1588 0.0808
 7467171 0.2194 0.0083 -4.5210 0.0114 6.2004 0.0057
 7466638 0.1775 0.0120 -4.7296 0.0325 5.8575 0.0377
 7215936 0.2303 0.0177 -4.4803 0.0442 6.2569 0.0504
 7222362 0.2299 0.0265 -4.4852 0.0730 6.2398 0.0883
 7379202 0.2029 0.0246 -4.6854 0.0846 5.7338 0.1185
 7372017 0.2070 0.0195 -4.5934 0.0598 6.0326 0.0752
 7763393 0.1579 0.0315 -4.8718 0.1754 5.5525 0.3504
 7625094 0.1864 0.0088 -4.6756 0.0126 5.9624 0.0035
 7905106 0.1990 0.0307 -4.6375 0.1073 5.9413 0.1481
 7542585 0.1718 0.0215 -4.8184 0.0912 5.5076 0.1592
 7458947 0.2754 0.0146 -4.4103 0.0349 6.2107 0.0363
 7620761 0.2049 0.0096 -4.5848 0.0174 6.0993 0.0131
 7375886 0.1572 0.0271 -4.8808 0.1465 5.4851 0.3058
 7457278 0.1920 0.0150 -4.6649 0.0460 5.9129 0.0575
 7541450 0.1829 0.0172 -4.7182 0.0609 5.8020 0.0857
 4578667 0.1662 0.0304 -4.8264 0.1448 5.5611 0.2649
 5022573 0.3277 0.0167 -4.2779 0.0343 6.4060 0.0353
 5287687 0.3280 0.0262 -4.2698 0.0511 6.4289 0.0553
 5893839 0.2256 0.0146 -4.5251 0.0372 6.1215 0.0409
 6535050 0.3002 0.0290 -4.3110 0.0599 6.4106 0.0665
 6624432 0.1952 0.0125 -4.6314 0.0319 6.0233 0.0351
 6383133 0.2171 0.0248 -4.5483 0.0744 6.1094 0.0932
 6385806 0.1958 0.0095 -4.6638 0.0217 5.8705 0.0167
 6146666 0.1727 0.0294 -4.7603 0.1330 5.8012 0.2151
 5984359 0.1872 0.0176 -4.7321 0.0629 5.6916 0.0889
 6143126 0.1925 0.0146 -4.6496 0.0429 5.9781 0.0525
 6229304 0.2074 0.0282 -4.5928 0.0917 6.0305 0.1207
 5384229 0.2252 0.0197 -4.4998 0.0524 6.2273 0.0618
 5821557 0.2060 0.0138 -4.5940 0.0369 6.0410 0.0417
 5824113 0.1592 0.0246 -4.8784 0.1239 5.4190 0.2587
 5988255 0.2188 0.0247 -4.5961 0.0761 5.9248 0.0977
 5815218 0.2020 0.0304 -4.5994 0.1037 6.0726 0.1384
 5039409 0.1795 0.0240 -4.7163 0.0971 5.8871 0.1459
 6720472 0.1703 0.0246 -4.7865 0.1095 5.6947 0.1845
 6547806 0.1707 0.0126 -4.7785 0.0387 5.7365 0.0507
 5543462 0.1666 0.0282 -4.8035 0.1367 5.7082 0.2381
 8049079 0.1787 0.0242 -4.7334 0.0981 5.8021 0.1509
 7703017 0.2322 0.0179 -4.5214 0.0485 6.0858 0.0560
 7700968 0.2173 0.0061 -4.5576 0.0065 6.0712 0.0035
 7462939 0.2101 0.0228 -4.5597 0.0695 6.1442 0.0875
 7373035 0.1853 0.0234 -4.6894 0.0886 5.9048 0.1278
 7696326 0.2190 0.0115 -4.5914 0.0309 5.9391 0.0310
 7294867 0.4130 0.0220 -4.2623 0.0464 6.2528 0.0485
 7296980 0.1744 0.0189 -4.7650 0.0745 5.7218 0.1162
 5251530 0.1604 0.0203 -4.8521 0.0979 5.5867 0.1883
 5426117 0.2260 0.0310 -4.5522 0.0913 6.0233 0.1160
 5595289 0.1584 0.0190 -4.8921 0.0894 5.3515 0.1904
 5594830 0.1838 0.0166 -4.7035 0.0565 5.8599 0.0773
 5936852 0.2080 0.0070 -4.6026 0.0103 5.9857 0.0004
 5681552 0.2381 0.0185 -4.4534 0.0453 6.2922 0.0512
 5682921 0.1966 0.0294 -4.6437 0.1045 5.9440 0.1450
 5510868 0.2108 0.0266 -4.6123 0.0853 5.9255 0.1127
 5510714 0.2571 0.0310 -4.4679 0.0789 6.1194 0.0941
 5768248 0.2271 0.0308 -4.5661 0.0908 5.9709 0.1161
 5511081 0.1808 0.0098 -4.7108 0.0195 5.8857 0.0141
 5683495 0.2394 0.0169 -4.4729 0.0421 6.2054 0.0469
 5769170 0.1806 0.0106 -4.7216 0.0253 5.8270 0.0236
 5597879 0.2223 0.0303 -4.5426 0.0901 6.0840 0.1140
 5768459 0.2803 0.0169 -4.3923 0.0394 6.2441 0.0420
 5854439 0.1809 0.0097 -4.7102 0.0184 5.8876 0.0122
 5937689 0.2231 0.0132 -4.5269 0.0320 6.1369 0.0339
 5853829 0.2337 0.0142 -4.5355 0.0381 6.0300 0.0414
 6020795 0.1718 0.0082 -4.7895 0.0134 5.6447 0.0047
 5937733 0.1854 0.0305 -4.7315 0.1192 5.7134 0.1839
 5853740 0.1617 0.0274 -4.8571 0.1363 5.4889 0.2682
 6019560 0.1809 0.0094 -4.7223 0.0190 5.8169 0.0118
 6019748 0.2142 0.0234 -4.5535 0.0703 6.1188 0.0881
 5512283 0.1891 0.0256 -4.7537 0.0969 5.5961 0.1503
 5426423 0.2526 0.0216 -4.4332 0.0529 6.2556 0.0603
 5511746 0.1777 0.0235 -4.7292 0.0958 5.8525 0.1464
 5426971 0.2049 0.0129 -4.6021 0.0337 6.0205 0.0369
 5426356 0.3157 0.0291 -4.2705 0.0567 6.4741 0.0621
 5425058 0.1438 0.0310 -5.0224 0.1975 4.6552 0.8159
 5338592 0.1579 0.0246 -4.8921 0.1257 5.3642 0.2738
 5852254 0.1906 0.0308 -4.6746 0.1151 5.8882 0.1658
 6018590 0.1804 0.0293 -4.7258 0.1203 5.8085 0.1848
 5936034 0.1811 0.0240 -4.7086 0.0952 5.8931 0.1414
 5508421 0.1661 0.0238 -4.8050 0.1129 5.7230 0.1967
 5594483 0.1725 0.0130 -4.8015 0.0445 5.5742 0.0610
 6837630 0.1557 0.0227 -4.9230 0.1161 5.2186 0.2816
 6837815 0.1639 0.0164 -4.8275 0.0673 5.6264 0.1161
 6837050 0.2018 0.0217 -4.7055 0.0756 5.6747 0.1057
 6923118 0.1842 0.0266 -4.7621 0.1046 5.6060 0.1666
 6838037 0.1720 0.0286 -4.7967 0.1264 5.6049 0.2177
 7007500 0.1725 0.0243 -4.8166 0.1043 5.5062 0.1839
 6922583 0.2034 0.0103 -4.6110 0.0228 6.0003 0.0201
 6750941 0.1880 0.0254 -4.7002 0.0952 5.8110 0.1394
 6922710 0.2041 0.0068 -4.5927 0.0054 6.0723 0.0055
 6836871 0.2413 0.0126 -4.5564 0.0362 5.9289 0.0376
 7499809 0.1796 0.0259 -4.7249 0.1052 5.8295 0.1607
 7090531 0.1407 0.0294 -5.0722 0.1897    NaN    NaN
 7090826 0.1990 0.0238 -4.6129 0.0801 6.0536 0.1063
 7091196 0.1967 0.0135 -4.6762 0.0410 5.8135 0.0482
 7173694 0.1976 0.0068 -4.6703 0.0112 5.8269 0.0022
 7254978 0.2101 0.0291 -4.5801 0.0930 6.0532 0.1213
 7659516 0.1709 0.0302 -4.7892 0.1368 5.6654 0.2328
 7501913 0.1841 0.0117 -4.7035 0.0315 5.8539 0.0345
 7502108 0.2697 0.0314 -4.3760 0.0723 6.3497 0.0831
 7417829 0.1997 0.0222 -4.6529 0.0750 5.8729 0.1015
 7336659 0.2303 0.0226 -4.5526 0.0653 5.9953 0.0799
 7255919 0.1598 0.0092 -4.9217 0.0265 5.1612 0.0087
 7256269 0.1801 0.0210 -4.7739 0.0825 5.5998 0.1305
 7173823 0.1928 0.0081 -4.6731 0.0146 5.8662 0.0046
 7174915 0.2399 0.0236 -4.4535 0.0608 6.2755 0.0712
 7174707 0.1645 0.0103 -4.8980 0.0341 5.2287 0.0348
 7256086 0.1936 0.0235 -4.6728 0.0833 5.8577 0.1167
 7174579 0.2515 0.0204 -4.5728 0.0593 5.8435 0.0703
 7659849 0.1751 0.0237 -4.7726 0.0991 5.6692 0.1615
 7501306 0.1840 0.0135 -4.7603 0.0457 5.6141 0.0588
 7501245 0.1666 0.0223 -4.8074 0.1016 5.6734 0.1774
 7584650 0.1727 0.0183 -4.7653 0.0722 5.7634 0.1126
 7585206 0.1537 0.0272 -4.9542 0.1455 5.0548 0.3999
 7732264 0.1832 0.0118 -4.7482 0.0362 5.6700 0.0413
 7504769 0.2095 0.0268 -4.6237 0.0873 5.8960 0.1166
 7585737 0.1871 0.0055 -4.6901 0.0020 5.8694 0.0248
 7011549 0.2038 0.0179 -4.5874 0.0529 6.1039 0.0655
 7011163 0.1971 0.0153 -4.6186 0.0440 6.0589 0.0536
 6839893 0.2304 0.0160 -4.5003 0.0404 6.1740 0.0452
 7010441 0.1881 0.0217 -4.7069 0.0796 5.7816 0.1150
 6923898 0.1974 0.0111 -4.6183 0.0244 6.0545 0.0235
 7009654 0.1975 0.0246 -4.6693 0.0857 5.8318 0.1196
 6924431 0.2092 0.0274 -4.6276 0.0895 5.8852 0.1201
 7175187 0.1924 0.0280 -4.6737 0.1025 5.8679 0.1464
 7337256 0.2180 0.0262 -4.5274 0.0779 6.1892 0.0970
 7257619 0.2066 0.0202 -4.5855 0.0617 6.0710 0.0778
 7257276 0.1783 0.0270 -4.7467 0.1117 5.7416 0.1763
 7257263 0.1945 0.0179 -4.6523 0.0584 5.9342 0.0764
 7008964 0.1886 0.0169 -4.6710 0.0556 5.9378 0.0738
 7008723 0.2299 0.0263 -4.4820 0.0723 6.2532 0.0872
 7009474 0.1919 0.0183 -4.7173 0.0646 5.7052 0.0898
 7093908 0.2495 0.0206 -4.4853 0.0540 6.1025 0.0622
 7662566 0.1800 0.0057 -4.7369 0.0008 5.7608 0.0284
 7421820 0.1706 0.0160 -4.8661 0.0651 5.3141 0.1138
 6263848 0.1855 0.0310 -4.6899 0.1222 5.8977 0.1794
 6100968 0.1701 0.0117 -4.7810 0.0331 5.7392 0.0398
 6419969 0.1580 0.0094 -4.8838 0.0213 5.4194 0.0067
 6419596 0.1619 0.0145 -4.8398 0.0556 5.6192 0.0940
 6420082 0.1590 0.0286 -4.8626 0.1551 5.5822 0.3056
 6340770 0.1793 0.0130 -4.7557 0.0419 5.6850 0.0532
 6665554 0.2594 0.0199 -4.4499 0.0498 6.1628 0.0560
 6580299 0.1633 0.0101 -4.8441 0.0261 5.5277 0.0223
 6262140 0.1831 0.0141 -4.6936 0.0425 5.9336 0.0541
 6261842 0.1580 0.0262 -4.9553 0.1318 4.9936 0.3599
 6499671 0.1640 0.0161 -4.8563 0.0665 5.4403 0.1196
 6263957 0.1949 0.0177 -4.6293 0.0557 6.0420 0.0717
 6499772 0.2004 0.0251 -4.6083 0.0842 6.0538 0.1118
 6752579 0.1735 0.0128 -4.8208 0.0452 5.4769 0.0619
 5770310 0.1861 0.0109 -4.6981 0.0273 5.8470 0.0268
 5940013 0.1814 0.0153 -4.7217 0.0512 5.8102 0.0695
 5939938 0.1857 0.0185 -4.7618 0.0687 5.5937 0.1019
 6021874 0.1801 0.0285 -4.8263 0.1171 5.3975 0.2085
 6104482 0.1659 0.0134 -4.8108 0.0458 5.6766 0.0681
 6105540 0.2339 0.0124 -4.4946 0.0288 6.1677 0.0292
 6105218 0.1956 0.0293 -4.6416 0.1047 5.9673 0.1451
 6022710 0.1914 0.0225 -4.6557 0.0798 5.9657 0.1100
 6344463 0.1572 0.0167 -4.8959 0.0754 5.3606 0.1586
 6103297 0.1848 0.0200 -4.6990 0.0728 5.8643 0.1038
 6268068 0.1961 0.0124 -4.6371 0.0324 5.9807 0.0354
 6347470 0.2548 0.0153 -4.4813 0.0399 6.0895 0.0430
 5512589 0.1683 0.0037 -4.8223 0.0158 5.5409 0.0854
 5684292 0.1766 0.0226 -4.7420 0.0924 5.8017 0.1433
 6266866 0.1585 0.0277 -4.8881 0.1424 5.3749 0.3054
 6346065 0.1831 0.0101 -4.7078 0.0225 5.8498 0.0185
 5771589 0.1745 0.0165 -4.7494 0.0605 5.8143 0.0895
 5856836 0.1688 0.0073 -4.7855 0.0009 5.7611 0.0273
 5513612 0.1765 0.0208 -4.8097 0.0846 5.4916 0.1422
 5513061 0.1778 0.0221 -4.7666 0.0887 5.6578 0.1412
 6755706 0.1809 0.0265 -4.7321 0.1065 5.7692 0.1641
 6926903 0.1959 0.0309 -4.6293 0.1110 6.0221 0.1525
 6584248 0.1968 0.0308 -4.6675 0.1098 5.8453 0.1560
 6841427 0.1951 0.0127 -4.6567 0.0352 5.9072 0.0395
 7261198 0.1774 0.0301 -4.7285 0.1297 5.8698 0.2001
 7178773 0.1613 0.0070 -4.8451 0.0027 5.6063 0.0491
 7097201 0.2076 0.0103 -4.6039 0.0240 5.9842 0.0215
 7097146 0.1596 0.0200 -4.8768 0.0950 5.4183 0.1948
 7180757 0.1924 0.0292 -4.6434 0.1078 6.0143 0.1499
 6423219 0.1797 0.0303 -4.7711 0.1242 5.6150 0.2035
 6842062 0.2062 0.0161 -4.5765 0.0445 6.1210 0.0530
 6585003 0.1700 0.0271 -4.7911 0.1230 5.6748 0.2098
 6842260 0.2062 0.0256 -4.5809 0.0827 6.0980 0.1072
 6840801 0.1550 0.0135 -4.8985 0.0527 5.4635 0.1021
 6668640 0.1713 0.0191 -4.7750 0.0779 5.7420 0.1249
 6840561 0.1617 0.0182 -4.8726 0.0817 5.3960 0.1612
 6926300 0.1531 0.0269 -4.9263 0.1499 5.2701 0.3655
 6263983 0.2120 0.0289 -4.5771 0.0914 6.0455 0.1187
 6183740 0.1502 0.0137 -4.9456 0.0581 5.2468 0.1404
 6184133 0.2118 0.0172 -4.6506 0.0549 5.7916 0.0683
 6264602 0.1999 0.0298 -4.6097 0.1032 6.0535 0.1389
 7096029 0.1725 0.0139 -4.7857 0.0482 5.6500 0.0686
 7423395 0.1445 0.0122 -5.0051 0.0491 4.9764 0.1668
 7872765 0.2196 0.0221 -4.6676 0.0718 5.6993 0.0946
 7873290 0.1652 0.0275 -4.8139 0.1349 5.6869 0.2398
 8078753 0.1741 0.0144 -4.7600 0.0490 5.7566 0.0689
 8009811 0.1602 0.0067 -4.8535 0.0061 5.5895 0.0610
 8146994 0.2000 0.0157 -4.6047 0.0448 6.0786 0.0542
 7664242 0.1636 0.0095 -4.8316 0.0196 5.6021 0.0086
 7871711 0.1783 0.0117 -4.7487 0.0337 5.7313 0.0382
 7872305 0.2646 0.0174 -4.5063 0.0479 5.9791 0.0532
 7871914 0.1759 0.0132 -4.7837 0.0449 5.6079 0.0602
 7802667 0.2000 0.0262 -4.6173 0.0890 6.0158 0.1194
 7804711 0.1687 0.0219 -4.8313 0.0962 5.4904 0.1743
 7587220 0.1601 0.0230 -4.9131 0.1112 5.2034 0.2563
 7663039 0.1813 0.0275 -4.7228 0.1107 5.8073 0.1689
 7425275 0.1744 0.0282 -4.7567 0.1231 5.7688 0.1981
 7424563 0.1704 0.0264 -4.7768 0.1203 5.7622 0.1997
 7343610 0.1553 0.0195 -4.9017 0.0977 5.3856 0.2181
 7253801 0.1324 0.0296 -5.1807 0.2765    NaN    NaN
 8604729 0.2061 0.0180 -4.5771 0.0524 6.1180 0.0644
 8934193 0.1919 0.0290 -4.6738 0.1069 5.8741 0.1532
 8801363 0.1743 0.0088 -4.7536 0.0135 5.7936 0.0008
 8801269 0.2569 0.0284 -4.4932 0.0741 6.0450 0.0887
 8477391 0.2036 0.0108 -4.6115 0.0252 5.9954 0.0238
 8541801 0.2093 0.0105 -4.5750 0.0221 6.0844 0.0199
 8410787 0.1967 0.0079 -4.6288 0.0099 6.0120 0.0001
 8540105 0.1930 0.0270 -4.7091 0.0990 5.7251 0.1458
 8475297 0.2111 0.0198 -4.6020 0.0610 5.9604 0.0767
 8605303 0.1742 0.0182 -4.7820 0.0714 5.6397 0.1127
 8800996 0.2131 0.0257 -4.5702 0.0797 6.0622 0.1020
 8671356 0.2067 0.0279 -4.6040 0.0913 5.9926 0.1211
 8735946 0.2356 0.0237 -4.4640 0.0622 6.2718 0.0734
 8863174 0.1982 0.0271 -4.6224 0.0938 6.0186 0.1269
 8605236 0.1970 0.0244 -4.6187 0.0837 6.0584 0.1121
 8734480 0.2145 0.0289 -4.5562 0.0896 6.1048 0.1147
 8605390 0.1894 0.0129 -4.6879 0.0377 5.8458 0.0441
 8864701 0.2032 0.0271 -4.6363 0.0913 5.9028 0.1242
 8932950 0.2126 0.0309 -4.5664 0.0975 6.0829 0.1263
 8540678 0.1778 0.0240 -4.7350 0.0980 5.8127 0.1511
 8346011 0.1637 0.0205 -4.8537 0.0932 5.4619 0.1784
 8670500 0.2003 0.0162 -4.6163 0.0480 6.0164 0.0590
 8414671 0.1913 0.0204 -4.6521 0.0700 5.9873 0.0948
 8673027 0.1664 0.0149 -4.8031 0.0553 5.7233 0.0871
 8543267 0.2402 0.0209 -4.5353 0.0586 5.9963 0.0696
 8543142 0.1534 0.0271 -4.9216 0.1514 5.2997 0.3619
 8607390 0.2012 0.0184 -4.7093 0.0635 5.6659 0.0857
 8542705 0.1922 0.0060 -4.6461 0.0015 6.0025 0.0190
 8412679 0.1843 0.0246 -4.6889 0.0951 5.9319 0.1380
 8867572 0.2252 0.0220 -4.5526 0.0640 6.0274 0.0784
 8801774 0.1794 0.0108 -4.7407 0.0287 5.7528 0.0287
 8867584 0.1810 0.0164 -4.7142 0.0563 5.8596 0.0782
 7591963 0.1879 0.0171 -4.6923 0.0578 5.8470 0.0782
 7667812 0.2258 0.0349 -4.5145 0.1015 6.1597 0.1271
 8081837 0.2016 0.0242 -4.5996 0.0800 6.0771 0.1051
 7414672 0.1842 0.0298 -4.6976 0.1185 5.8838 0.1756
 7499190 0.1692 0.0255 -4.7931 0.1159 5.6835 0.1980
 8073705 0.1821 0.0257 -4.6987 0.1027 5.9277 0.1514
 7498367 0.1907 0.0174 -4.6509 0.0559 6.0075 0.0733
 7729247 0.1847 0.0171 -4.6922 0.0581 5.9012 0.0794
 8144913 0.2006 0.0238 -4.7113 0.0836 5.6629 0.1196
 8076846 0.1611 0.0237 -4.8544 0.1168 5.5253 0.2283
 8007987 0.1693 0.0196 -4.7943 0.0828 5.6755 0.1381
 8144413 0.1844 0.0116 -4.7382 0.0346 5.6965 0.0383
 8213064 0.1735 0.0130 -4.7705 0.0414 5.7111 0.0546
 8346342 0.1713 0.0061 -4.7679 0.0069 5.7974 0.0415
 8346818 0.1773 0.0250 -4.7424 0.1032 5.7829 0.1613
 8279671 0.2506 0.0251 -4.4857 0.0661 6.0960 0.0782
 8144222 0.1954 0.0132 -4.6352 0.0355 6.0011 0.0405
 8006939 0.1970 0.0163 -4.7374 0.0573 5.5988 0.0768
 8144144 0.1873 0.0074 -4.6755 0.0065 5.9399 0.0075
 8143646 0.2038 0.0099 -4.6278 0.0234 5.9293 0.0201
 8075555 0.2281 0.0148 -4.5754 0.0426 5.9360 0.0478
 8144325 0.2103 0.0088 -4.5971 0.0182 5.9846 0.0125
 7871635 0.1795 0.0115 -4.7433 0.0326 5.7385 0.0360
 8008583 0.1865 0.0192 -4.7178 0.0694 5.7556 0.0992
 8145958 0.1900 0.0264 -4.6891 0.0981 5.8334 0.1421
 8214191 0.1955 0.0208 -4.6881 0.0725 5.7806 0.1005
 8077380 0.2097 0.0183 -4.6409 0.0581 5.8364 0.0734
 8008585 0.2736 0.0177 -4.4477 0.0450 6.1097 0.0492
 8278371 0.1920 0.0277 -4.6845 0.1018 5.8283 0.1469
 8278242 0.2055 0.0198 -4.5968 0.0612 6.0359 0.0776
 8211889 0.1771 0.0197 -4.7576 0.0771 5.7099 0.1192
 8008067 0.1818 0.0251 -4.7421 0.0993 5.7116 0.1540
 7870062 0.2471 0.0138 -4.5025 0.0364 6.0622 0.0385
 7801387 0.2020 0.0182 -4.6297 0.0576 5.9399 0.0734
 8344972 0.2233 0.0214 -4.5333 0.0607 6.1100 0.0736
 8279417 0.1643 0.0270 -4.8378 0.1297 5.5397 0.2437
 8345807 0.2388 0.0283 -4.5174 0.0783 6.0586 0.0960
 7869275 0.1885 0.0242 -4.6663 0.0894 5.9660 0.1259
 7800137 0.2093 0.0274 -4.6432 0.0900 5.8314 0.1223
 7938468 0.2618 0.0223 -4.3919 0.0517 6.3426 0.0581
 8602624 0.1622 0.0173 -4.8439 0.0750 5.5627 0.1369
 8603058 0.1845 0.0166 -4.6902 0.0554 5.9193 0.0750
 8209591 0.1504 0.0311 -4.9423 0.1945 5.3197 0.4791
 8209455 0.1746 0.0261 -4.7591 0.1119 5.7508 0.1802
 8410335 0.1756 0.0306 -4.8160 0.1303 5.4755 0.2310
 8474556 0.2248 0.0294 -4.5603 0.0874 6.0043 0.1112
 8474746 0.1678 0.0311 -4.8955 0.1423 5.2097 0.3053
 8538925 0.1991 0.0216 -4.6243 0.0712 5.9965 0.0940
 8732758 0.1996 0.0295 -4.6175 0.1023 6.0210 0.1385
 8603594 0.1851 0.0262 -4.6892 0.1013 5.9099 0.1476
 8211090 0.2168 0.0233 -4.5359 0.0686 6.1651 0.0849
 8408988 0.1817 0.0262 -4.7302 0.1041 5.7652 0.1597
 8409479 0.2340 0.0184 -4.4762 0.0467 6.2369 0.0535
 8277004 0.2258 0.0294 -4.5105 0.0848 6.1759 0.1050
 8408320 0.1731 0.0233 -4.7769 0.0988 5.6835 0.1624
 8276907 0.1898 0.0110 -4.6698 0.0263 5.9235 0.0257
 8667758 0.1731 0.0239 -4.7790 0.1018 5.6724 0.1683
 8797061 0.1668 0.0175 -4.8359 0.0733 5.4970 0.1289
 8119898 0.1453 0.0203 -4.9950 0.1225 4.9990 0.4388
 8052258 0.1606 0.0121 -4.8547 0.0394 5.5468 0.0578
 8119959 0.1459 0.0178 -4.9910 0.0983 4.9776 0.3500
 8450167 0.1524 0.0177 -4.9229 0.0903 5.3728 0.2165
 8383665 0.1687 0.0083 -4.8271 0.0169 5.5095 0.0025
 8322564 0.1672 0.0081 -4.8570 0.0180 5.3905 0.0061
 8257379 0.2203 0.0188 -4.5362 0.0525 6.1260 0.0625
 8190027 0.1948 0.0215 -4.6494 0.0737 5.9424 0.0999
 8316149 0.1883 0.0097 -4.6796 0.0200 5.9009 0.0148
 8315557 0.2866 0.0266 -4.3610 0.0591 6.3127 0.0662
 8250547 0.2533 0.0206 -4.4185 0.0492 6.3039 0.0554
 8186022 0.1933 0.0111 -4.6470 0.0258 5.9773 0.0253
 8186571 0.1854 0.0231 -4.7079 0.0872 5.8126 0.1280
 8187105 0.2499 0.0281 -4.5587 0.0781 5.8875 0.0965
 8253049 0.3010 0.0194 -4.3627 0.0441 6.2519 0.0474
 8512376 0.1834 0.0120 -4.7396 0.0363 5.7026 0.0417
 8578084 0.2127 0.0080 -4.5666 0.0127 6.0801 0.0058
 8512855 0.2304 0.0200 -4.5957 0.0602 5.8628 0.0735
 8047929 0.1829 0.0155 -4.7101 0.0515 5.8431 0.0693
 8387337 0.1804 0.0286 -4.7551 0.1163 5.6736 0.1857
 8321192 0.1469 0.0187 -4.9777 0.1069 5.1178 0.3416
 8321709 0.2231 0.0289 -4.5117 0.0842 6.1995 0.1044
 8254706 0.2278 0.0263 -4.5175 0.0747 6.1315 0.0918
 9045866 0.1591 0.0183 -4.8715 0.0850 5.4740 0.1699
 9111835 0.1840 0.0155 -4.7830 0.0567 5.5294 0.0809
 9047364 0.1498 0.0183 -4.9492 0.0976 5.2290 0.2659
 8976342 0.2419 0.0188 -4.4594 0.0468 6.2356 0.0530
 9046486 0.1766 0.0316 -4.7637 0.1342 5.6874 0.2185
 9112273 0.1646 0.0200 -4.8534 0.0894 5.4460 0.1696
 8978594 0.1996 0.0103 -4.6392 0.0245 5.9274 0.0219
 8975700 0.1797 0.0101 -4.7205 0.0218 5.8545 0.0178
 9359895 0.1651 0.0149 -4.8403 0.0583 5.5063 0.0976
 9359846 0.1604 0.0153 -4.8721 0.0636 5.4272 0.1186
 9482116 0.1777 0.0117 -4.7372 0.0321 5.8036 0.0363
 9172506 0.1959 0.0048 -4.6249 0.0073 6.0460 0.0267
 9173137 0.1810 0.0140 -4.7134 0.0437 5.8638 0.0566
 9236584 0.1774 0.0140 -4.8005 0.0504 5.5202 0.0711
 9173816 0.1946 0.0169 -4.6796 0.0558 5.8211 0.0731
 9235394 0.1817 0.0199 -4.7544 0.0759 5.6605 0.1153
 9728175 0.1745 0.0113 -4.7601 0.0306 5.7461 0.0334
 9547622 0.1947 0.0197 -4.6314 0.0650 6.0344 0.0857
 9486469 0.1849 0.0251 -4.7236 0.0966 5.7505 0.1457
 9670286 0.1883 0.0153 -4.7075 0.0505 5.7770 0.0661
 9486096 0.1646 0.0064 -4.8869 0.0083 5.2803 0.0452
 9362445 0.2265 0.0091 -4.5150 0.0173 6.1520 0.0133
 9237792 0.1671 0.0139 -4.8225 0.0505 5.5624 0.0774
 9175592 0.1748 0.0145 -4.7745 0.0511 5.6663 0.0729
 9174213 0.2427 0.0200 -4.4411 0.0490 6.3005 0.0558
 9485476 0.1518 0.0278 -4.9321 0.1609 5.2814 0.3974
 8973855 0.1616 0.0145 -4.8410 0.0556 5.6311 0.0944
 9108419 0.2346 0.0089 -4.4768 0.0154 6.2294 0.0114
 9427054 0.1698 0.0124 -4.8040 0.0400 5.6071 0.0528
 9487655 0.1560 0.0155 -4.9355 0.0694 5.1352 0.1619
 9487442 0.2272 0.0201 -4.5254 0.0556 6.1075 0.0662
 9611030 0.2386 0.0048 -4.4537 0.0006 6.2860 0.0078
 9490169 0.1667 0.0106 -4.8412 0.0318 5.4721 0.0335
 9492001 0.2179 0.0215 -4.5429 0.0623 6.1229 0.0764
 8981109 0.2145 0.0299 -4.5986 0.0943 5.9457 0.1243
 9051991 0.2549 0.0163 -4.4560 0.0406 6.1664 0.0442
 8981446 0.2562 0.0221 -4.4009 0.0518 6.3492 0.0586
 9115715 0.2009 0.0313 -4.6260 0.1080 5.9667 0.1476
 9050860 0.2248 0.0304 -4.5358 0.0891 6.0884 0.1122
 9117666 0.1831 0.0085 -4.7625 0.0206 5.6146 0.0092
 9050190 0.1873 0.0193 -4.7861 0.0733 5.4944 0.1126
 9180566 0.3079 0.0275 -4.3253 0.0577 6.3356 0.0638
 9181402 0.2340 0.0171 -4.5025 0.0447 6.1383 0.0507
 9049279 0.2288 0.0179 -4.5176 0.0479 6.1230 0.0555
 9240156 0.2349 0.0215 -4.4844 0.0569 6.1979 0.0668
 9365474 0.1981 0.0203 -4.6833 0.0695 5.7765 0.0949
 9363942 0.2257 0.0282 -4.5313 0.0819 6.0983 0.1022
 9179029 0.2038 0.0297 -4.6525 0.1008 5.8397 0.1400
 9611976 0.2577 0.0175 -4.4218 0.0413 6.2627 0.0451
 9550834 0.1775 0.0189 -4.7955 0.0746 5.5392 0.1197
 9612326 0.2238 0.0159 -4.5266 0.0418 6.1315 0.0474
 9245527 0.1747 0.0218 -4.7730 0.0900 5.6750 0.1454
 9245848 0.2427 0.0174 -4.4403 0.0410 6.3036 0.0455
 8585160 0.1350 0.0234 -5.1295 0.1914    NaN    NaN
 8583469 0.2305 0.0301 -4.4926 0.0843 6.2036 0.1033
 8583333 0.1863 0.0223 -4.6845 0.0822 5.9107 0.1172
 8650202 0.1999 0.0142 -4.6052 0.0379 6.0771 0.0441
 8841148 0.1825 0.0116 -4.7245 0.0324 5.7794 0.0354
 8777174 0.1766 0.0315 -4.8309 0.1330 5.4070 0.2420
 8840914 0.2305 0.0278 -4.4802 0.0768 6.2547 0.0930
 8907769 0.1987 0.0108 -4.6433 0.0268 5.9210 0.0258
 8841894 0.2320 0.0248 -4.4771 0.0671 6.2525 0.0802
 8840857 0.1753 0.0156 -4.7866 0.0576 5.6021 0.0859
 8456036 0.2448 0.0284 -4.4348 0.0725 6.3074 0.0855
 8390367 0.1900 0.0227 -4.6975 0.0826 5.7985 0.1186
 8390061 0.2800 0.0313 -4.3477 0.0689 6.3889 0.0782
 8715272 0.2347 0.0060 -4.4810 0.0060 6.2122 0.0015
 8980706 0.2677 0.0159 -4.4052 0.0368 6.2628 0.0391
 8716121 0.2143 0.0291 -4.5536 0.0902 6.1171 0.1152
 8911948 0.1652 0.0064 -4.8600 0.0047 5.4033 0.0437
 8651099 0.1901 0.0068 -4.6717 0.0054 5.9090 0.0101
 8651993 0.2658 0.0267 -4.4199 0.0645 6.2253 0.0743
 8521801 0.2023 0.0285 -4.6435 0.0970 5.8844 0.1335
 8522732 0.2474 0.0233 -4.4296 0.0575 6.3064 0.0663
 8586888 0.1665 0.0142 -4.8121 0.0517 5.6410 0.0800
 8389052 0.2181 0.0312 -4.5583 0.0952 6.0608 0.1222
 8647149 0.2248 0.0105 -4.5534 0.0255 6.0275 0.0237
 8581078 0.1673 0.0159 -4.8070 0.0622 5.6493 0.1007
 8646916 0.1557 0.0286 -4.8950 0.1583 5.4319 0.3430
 8646697 0.1912 0.0302 -4.6808 0.1120 5.8531 0.1621
 8518323 0.1986 0.0220 -4.6158 0.0729 6.0455 0.0962
 8197440 0.1735 0.0108 -4.7724 0.0289 5.7001 0.0296
 8198322 0.1761 0.0129 -4.7380 0.0381 5.8460 0.0482
 8265356 0.1807 0.0166 -4.7134 0.0578 5.8726 0.0808
 8128965 0.2551 0.0214 -4.4413 0.0530 6.2130 0.0604
 8195877 0.3194 0.0179 -4.2660 0.0349 6.4732 0.0364
 7855026 0.2030 0.0205 -4.6002 0.0645 6.0524 0.0827
 7923825 0.1930 0.0129 -4.6431 0.0338 6.0023 0.0383
 8464008 0.1787 0.0181 -4.7434 0.0674 5.7508 0.0999
 8399319 0.2707 0.0301 -4.3980 0.0706 6.2705 0.0814
 8132110 0.1893 0.0104 -4.6719 0.0231 5.9219 0.0204
 8915317 0.2916 0.0202 -4.3039 0.0407 6.4787 0.0437
 8847466 0.2475 0.0126 -4.5484 0.0367 5.9257 0.0381
 8915393 0.2228 0.0269 -4.5123 0.0779 6.1998 0.0961
 8848104 0.1758 0.0120 -4.7916 0.0390 5.5750 0.0480
 9308900 0.1671 0.0261 -4.7987 0.1244 5.7296 0.2146
 9246161 0.1995 0.0174 -4.6239 0.0538 5.9934 0.0680
 9182998 0.1483 0.0255 -4.9664 0.1533 5.1278 0.4464
 9245947 0.1250 0.0307 -5.2966 0.3316    NaN    NaN
 8987483 0.1946 0.0285 -4.6326 0.1026 6.0294 0.1409
 9121247 0.1578 0.0305 -4.8752 0.1662 5.5065 0.3383
 8718318 0.1935 0.0175 -4.6930 0.0595 5.7809 0.0799
 8525677 0.2316 0.0190 -4.4778 0.0484 6.2543 0.0559
 8655370 0.2648 0.0247 -4.4179 0.0595 6.2366 0.0680
 8784288 0.2127 0.0309 -4.5792 0.0977 6.0305 0.1276
 8916616 0.1832 0.0296 -4.7159 0.1181 5.8082 0.1789
 8781470 0.1854 0.0129 -4.6827 0.0357 5.9421 0.0422
 8845750 0.1381 0.0265 -5.0788 0.1885    NaN    NaN
 8982981 0.1529 0.0126 -4.9192 0.0472 5.3551 0.0922
 8716912 0.1899 0.0126 -4.7368 0.0409 5.6509 0.0484
 8588580 0.1707 0.0075 -4.7730 0.0032 5.7834 0.0209
 8652782 0.1874 0.0177 -4.6823 0.0603 5.9013 0.0819
 8653387 0.2231 0.0154 -4.5448 0.0416 6.0694 0.0471
 8394443 0.1814 0.0156 -4.7167 0.0526 5.8377 0.0718
 9182562 0.2069 0.0059 -4.5777 0.0012 6.1033 0.0111
 9493399 0.1900 0.0293 -4.6628 0.1101 5.9544 0.1563
 9371014 0.1765 0.0231 -4.7410 0.0949 5.8101 0.1473
 9737089 0.1693 0.0215 -4.7869 0.0938 5.7244 0.1566
 9976036 0.2247 0.0193 -4.5060 0.0516 6.2065 0.0608
 9554752 0.2121 0.0256 -4.6489 0.0834 5.7954 0.1124
 9555432 0.1902 0.0054 -4.6566 0.0051 5.9849 0.0258
 9735900 0.1553 0.0249 -4.9115 0.1320 5.3078 0.3068
 9675467 0.1675 0.0315 -4.8208 0.1476 5.5632 0.2667
 9856386 0.1692 0.0161 -4.7844 0.0616 5.7538 0.0964
 9674344 0.1804 0.0096 -4.7482 0.0235 5.7028 0.0176
 9433054 0.1663 0.0308 -4.8199 0.1474 5.5971 0.2658
 9105981 0.1843 0.0060 -4.6973 0.0010 5.8833 0.0228
 8576203 0.1528 0.0227 -4.9546 0.1200 5.0683 0.3353
 9039904 0.1651 0.0152 -4.8203 0.0586 5.6324 0.0962
 8970032 0.1669 0.0095 -4.8260 0.0228 5.5464 0.0137
 8902267 0.1760 0.0315 -4.7408 0.1376 5.8268 0.2162
 8900608 0.1939 0.0212 -4.6557 0.0729 5.9267 0.0992
 8966766 0.1822 0.0246 -4.7111 0.0965 5.8516 0.1439
 8968676 0.1699 0.0233 -4.7868 0.1031 5.7041 0.1732
 8643679 0.1995 0.0243 -4.6578 0.0832 5.8563 0.1144
 8708139 0.2775 0.0290 -4.4248 0.0690 6.1602 0.0797
 8639155 0.1890 0.0143 -4.6604 0.0418 5.9898 0.0516
 8835876 0.1695 0.0215 -4.8337 0.0933 5.4677 0.1688
 8836192 0.2230 0.0177 -4.5507 0.0497 6.0493 0.0585
 8972026 0.1897 0.0204 -4.7603 0.0761 5.5691 0.1142
 9107731 0.1808 0.0280 -4.7258 0.1136 5.8006 0.1743
 8837487 0.1734 0.0253 -4.7657 0.1094 5.7411 0.1779
10492540 0.2165 0.0245 -4.6074 0.0767 5.9025 0.0993
10427689 0.1834 0.0220 -4.7099 0.0833 5.8343 0.1223
10755666 0.2127 0.0225 -4.5871 0.0693 6.0010 0.0881
10428959 0.4711 0.0269 -4.0140 0.0367 6.7967 0.0377
10429068 0.3553 0.0253 -4.2826 0.0510 6.3153 0.0547
 9480254 0.1840 0.0292 -4.7140 0.1153 5.8046 0.1740
 9787872 0.1795 0.0282 -4.7152 0.1176 5.8959 0.1780
 9541809 0.1885 0.0302 -4.6740 0.1153 5.9239 0.1660
 9540055 0.1881 0.0292 -4.6948 0.1110 5.8335 0.1633
 9663124 0.1767 0.0216 -4.7354 0.0870 5.8422 0.1330
 9601613 0.1851 0.0253 -4.7119 0.0973 5.7990 0.1449
10034320 0.1340 0.0259 -5.1312 0.1981    NaN    NaN
 9912208 0.1899 0.0220 -4.6616 0.0786 5.9641 0.1089
10233360 0.1797 0.0198 -4.7295 0.0754 5.8033 0.1121
10167579 0.4495 0.0213 -4.1612 0.0402 6.4380 0.0413
 9909746 0.1764 0.0145 -4.7370 0.0479 5.8425 0.0657
 9788426 0.1934 0.0166 -4.6564 0.0529 5.9309 0.0682
 9728333 0.2402 0.0241 -4.5076 0.0658 6.0825 0.0788
 9910321 0.2117 0.0166 -4.5567 0.0455 6.1358 0.0537
10096665 0.3098 0.0273 -4.3533 0.0591 6.2497 0.0657
 9911201 0.2159 0.0104 -4.5379 0.0201 6.1681 0.0177
 9971183 0.2177 0.0218 -4.5583 0.0644 6.0645 0.0797
 9910942 0.2206 0.0088 -4.5167 0.0137 6.2058 0.0090
 9971475 0.2503 0.0162 -4.4754 0.0412 6.1295 0.0451
10032902 0.2225 0.0132 -4.5301 0.0322 6.1296 0.0342
 9733878 0.1688 0.0195 -4.8327 0.0831 5.4815 0.1479
10095984 0.2116 0.0241 -4.5681 0.0743 6.0866 0.0944
10031409 0.2383 0.0182 -4.4627 0.0450 6.2528 0.0508
10163067 0.2405 0.0091 -4.4537 0.0158 6.2690 0.0124
10095222 0.1898 0.0229 -4.6667 0.0825 5.9390 0.1154
 9732876 0.2042 0.0103 -4.5869 0.0201 6.0995 0.0173
10097821 0.1961 0.0149 -4.6375 0.0437 5.9792 0.0532
10230887 0.2166 0.0290 -4.5406 0.0883 6.1469 0.1118
10164680 0.1816 0.0208 -4.7570 0.0803 5.6523 0.1236
10033279 0.1802 0.0146 -4.7563 0.0505 5.6714 0.0693
10097676 0.1820 0.0229 -4.7621 0.0897 5.6273 0.1409
10165116 0.1741 0.0246 -4.7543 0.1054 5.7950 0.1679
10231119 0.2671 0.0293 -4.4225 0.0706 6.2110 0.0821
 9852201 0.2007 0.0308 -4.6609 0.1066 5.8342 0.1500
 9851983 0.2607 0.0181 -4.3882 0.0403 6.3644 0.0439
10156173 0.2432 0.0192 -4.4507 0.0474 6.2583 0.0537
10295106 0.1602 0.0134 -4.8549 0.0491 5.5670 0.0819
10489524 0.1882 0.0306 -4.7102 0.1165 5.7674 0.1746
10491878 0.1904 0.0223 -4.6873 0.0801 5.8356 0.1136
10094467 0.1527 0.0131 -4.9205 0.0512 5.3617 0.1052
10293962 0.1669 0.0232 -4.8290 0.1050 5.5317 0.1917
10289119 0.1763 0.0226 -4.7493 0.0925 5.7663 0.1448
 7639790 0.2039 0.0140 -4.5952 0.0374 6.0630 0.0427
 7782721 0.1689 0.0195 -4.7945 0.0823 5.6830 0.1372
 7985536 0.1829 0.0137 -4.7482 0.0458 5.6729 0.0594
 7985403 0.2058 0.0178 -4.5791 0.0517 6.1138 0.0634
 7917548 0.2124 0.0151 -4.5500 0.0392 6.1588 0.0449
 7986985 0.1977 0.0167 -4.6323 0.0513 5.9800 0.0646
 7919541 0.1875 0.0216 -4.7199 0.0799 5.7367 0.1170
 7987462 0.1911 0.0096 -4.7149 0.0255 5.7205 0.0208
 7988940 0.1822 0.0169 -4.7137 0.0589 5.8368 0.0822
 7986543 0.2048 0.0264 -4.6003 0.0868 6.0291 0.1146
 8056951 0.1884 0.0148 -4.6849 0.0462 5.8730 0.0587
 7988850 0.2233 0.0141 -4.5090 0.0334 6.2080 0.0361
 8058082 0.2387 0.0129 -4.4778 0.0300 6.1927 0.0308
 7920643 0.2054 0.0141 -4.7201 0.0480 5.6078 0.0582
 7990495 0.2152 0.0196 -4.5576 0.0567 6.0910 0.0692
 8058112 0.2014 0.0214 -4.6255 0.0698 5.9631 0.0917
 8058181 0.1888 0.0139 -4.6763 0.0413 5.9077 0.0505
 8127997 0.2417 0.0132 -4.4928 0.0330 6.1217 0.0343
 8260575 0.2878 0.0212 -4.3357 0.0452 6.3881 0.0492
 8194166 0.2573 0.0163 -4.4029 0.0363 6.3331 0.0390
 8125247 0.2755 0.0107 -4.3618 0.0211 6.3657 0.0196
 8192575 0.2588 0.0173 -4.4009 0.0389 6.3300 0.0422
 8123956 0.2621 0.0194 -4.4630 0.0497 6.1112 0.0558
 7853239 0.2067 0.0252 -4.6000 0.0814 6.0084 0.1066
 7784387 0.2165 0.0157 -4.5350 0.0406 6.1730 0.0465
 7922779 0.1828 0.0111 -4.7036 0.0272 5.8805 0.0275
 7854153 0.2064 0.0144 -4.6770 0.0462 5.7394 0.0553
 7710721 0.1527 0.0291 -4.9200 0.1714 5.3773 0.3983
 7778541 0.1760 0.0123 -4.7388 0.0348 5.8420 0.0422
 7912439 0.2652 0.0237 -4.4311 0.0581 6.1932 0.0663
 8049502 0.2005 0.0281 -4.6049 0.0960 6.0686 0.1282
 8908305 0.1545 0.0103 -4.9064 0.0268 5.3861 0.0248
 9606703 0.1608 0.0032 -4.8595 0.0288 5.4996 0.1424
 9669424 0.2059 0.0128 -4.6921 0.0413 5.6937 0.0468
 9109926 0.1765 0.0144 -4.7661 0.0500 5.6788 0.0700
 8263560 0.2075 0.0306 -4.6262 0.1011 5.9033 0.1372
 9661210 0.2185 0.0144 -4.5245 0.0352 6.1968 0.0390
 9966470 0.2519 0.0241 -4.4234 0.0592 6.2955 0.0682
10490411 0.1851 0.0126 -4.6965 0.0355 5.8722 0.0414
10685729 0.1885 0.0203 -4.6781 0.0721 5.9041 0.1003
10222880 0.2003 0.0166 -4.6057 0.0489 6.0688 0.0603
10618260 0.1761 0.0072 -4.7579 0.0069 5.7255 0.0150
 8412470 0.1957 0.0253 -4.6597 0.0892 5.8881 0.1242
 8539612 0.1596 0.0277 -4.8979 0.1386 5.2932 0.3059
 8733703 0.1709 0.0166 -4.7814 0.0640 5.7112 0.0999
 8605113 0.1589 0.0174 -4.8839 0.0789 5.3927 0.1610
 8605824 0.1974 0.0263 -4.7098 0.0939 5.6894 0.1370
 8606454 0.2003 0.0110 -4.6056 0.0237 6.0693 0.0226
 8605986 0.1785 0.0286 -4.7303 0.1198 5.8258 0.1853
 8670936 0.2141 0.0306 -4.5772 0.0961 6.0250 0.1252
 8541398 0.1828 0.0188 -4.6992 0.0676 5.9051 0.0957
 8542544 0.2252 0.0271 -4.5012 0.0773 6.2211 0.0947
 8800921 0.1757 0.0163 -4.7480 0.0591 5.7898 0.0864
 8799820 0.1896 0.0140 -4.6870 0.0431 5.8470 0.0532
 8734703 0.1742 0.0206 -4.7522 0.0839 5.8068 0.1309
 8734449 0.1855 0.0154 -4.6839 0.0491 5.9323 0.0643
 8734835 0.2103 0.0220 -4.6162 0.0698 5.9160 0.0903
 8542749 0.1820 0.0249 -4.7366 0.0981 5.7330 0.1509
 8413478 0.2014 0.0104 -4.6104 0.0225 6.0279 0.0201
 8478182 0.1636 0.0272 -4.8484 0.1315 5.4918 0.2534
 8410107 0.1677 0.0185 -4.7938 0.0779 5.7407 0.1292
 8668720 0.1659 0.0283 -4.8334 0.1338 5.5285 0.2488
 8669090 0.1830 0.0267 -4.7472 0.1053 5.6762 0.1649
 8798564 0.1348 0.0280 -5.1198 0.2137    NaN    NaN
 8798385 0.1521 0.0082 -4.9757 0.0182 4.9316 0.0545
 8863591 0.1769 0.0082 -4.7405 0.0110 5.8030 0.0038
 8733497 0.2398 0.0228 -4.5250 0.0632 6.0298 0.0757
 8733532 0.1825 0.0176 -4.7234 0.0628 5.7847 0.0894
 8409813 0.1754 0.0135 -4.8150 0.0488 5.4812 0.0690
 8861750 0.2723 0.0184 -4.4542 0.0469 6.0960 0.0517
 8732146 0.2095 0.0150 -4.6568 0.0472 5.7861 0.0564
 8603455 0.1797 0.0131 -4.7360 0.0405 5.7701 0.0509
 8602853 0.1777 0.0139 -4.7455 0.0456 5.7580 0.0610
 8538659 0.2017 0.0087 -4.6562 0.0202 5.8433 0.0135
 8538742 0.2075 0.0249 -4.5912 0.0795 6.0359 0.1034
 8538350 0.1876 0.0242 -4.6992 0.0902 5.8204 0.1314
 8797533 0.1531 0.0096 -4.9707 0.0298 4.9510 0.0145
 8862082 0.1695 0.0067 -4.8135 0.0051 5.5643 0.0285
 9446243 0.1816 0.0282 -4.7955 0.1139 5.5023 0.1921
 9630703 0.1662 0.0156 -4.8410 0.0623 5.4816 0.1059
 9508479 0.1603 0.0041 -4.8600 0.0238 5.5143 0.1242
 9630992 0.1380 0.0256 -5.0791 0.1856    NaN    NaN
 9631058 0.1547 0.0242 -4.9041 0.1321 5.3987 0.2983
 9630855 0.1691 0.0087 -4.7836 0.0107 5.7680 0.0058
 9691418 0.1629 0.0255 -4.8595 0.1226 5.4444 0.2426
 9446101 0.1773 0.0169 -4.7454 0.0621 5.7676 0.0910
 9507610 0.1731 0.0130 -4.8109 0.0456 5.5237 0.0629
 9991332 0.1696 0.0091 -4.8177 0.0214 5.5414 0.0097
 9690547 0.2083 0.0102 -4.5760 0.0206 6.0924 0.0178
 9690296 0.2426 0.0183 -4.4571 0.0452 6.2389 0.0510
10252901 0.2376 0.0218 -4.5379 0.0613 6.0014 0.0735
10053344 0.1797 0.0109 -4.7500 0.0301 5.7048 0.0306
10118503 0.2178 0.0236 -4.5345 0.0692 6.1595 0.0855
10053138 0.2055 0.0204 -4.6462 0.0664 5.8480 0.0870
10119097 0.1938 0.0061 -4.6347 0.0015 6.0343 0.0180
10054657 0.3831 0.0196 -4.1672 0.0347 6.5618 0.0356
10054738 0.5561 0.0268 -4.0010 0.0387 6.6795 0.0394
10120295 0.1939 0.0069 -4.6346 0.0031 6.0318 0.0105
 9932726 0.2179 0.0144 -4.5561 0.0380 6.0712 0.0423
 9932617 0.2087 0.0093 -4.5827 0.0178 6.0583 0.0131
 9812284 0.2425 0.0211 -4.4609 0.0537 6.2259 0.0621
 9812342 0.1830 0.0166 -4.7814 0.0616 5.5430 0.0908
 9751724 0.1971 0.0199 -4.7087 0.0697 5.6952 0.0969
 9872251 0.1923 0.0115 -4.6957 0.0328 5.7818 0.0347
 9812183 0.1993 0.0090 -4.6206 0.0161 6.0103 0.0100
 9691704 0.1492 0.0153 -4.9909 0.0735 4.8574 0.2468
 9752411 0.2100 0.0138 -4.6912 0.0453 5.6744 0.0531
 9992006 0.3262 0.0208 -4.3160 0.0446 6.3025 0.0476
 9992275 0.2282 0.0178 -4.4939 0.0459 6.2208 0.0528
10119227 0.2152 0.0078 -4.5479 0.0106 6.1319 0.0035
10054132 0.1733 0.0132 -4.8252 0.0479 5.4600 0.0681
10186740 0.1717 0.0130 -4.8132 0.0450 5.5321 0.0625
 9629635 0.1920 0.0120 -4.6652 0.0320 5.9112 0.0347
 9993077 0.1718 0.0143 -4.7696 0.0486 5.7638 0.0695
10056241 0.2313 0.0191 -4.6065 0.0583 5.8267 0.0708
10120683 0.1918 0.0071 -4.6494 0.0044 5.9929 0.0094
10188940 0.2226 0.0065 -4.5403 0.0091 6.0895 0.0007
10057110 0.1799 0.0067 -4.7193 0.0010 5.8570 0.0208
 9995006 0.2266 0.0081 -4.4983 0.0115 6.2182 0.0061
10057597 0.1515 0.0248 -4.9394 0.1402 5.2270 0.3628
 9994789 0.1402 0.0245 -5.0769 0.1564    NaN    NaN
 9934784 0.1819 0.0215 -4.7088 0.0820 5.8692 0.1202
10056831 0.1570 0.0093 -4.9150 0.0238 5.2422 0.0053
10057620 0.1878 0.0049 -4.7248 0.0010 5.7147 0.0258
10057661 0.2029 0.0049 -4.6086 0.0022 6.0170 0.0188
 9632895 0.2098 0.0159 -4.6361 0.0491 5.8521 0.0593
 9510194 0.1775 0.0227 -4.7575 0.0919 5.7035 0.1452
 9571650 0.1606 0.0207 -4.8589 0.0991 5.5133 0.1943
 9571074 0.2023 0.0152 -4.6192 0.0443 5.9789 0.0530
 9693322 0.2230 0.0247 -4.6206 0.0767 5.8242 0.0994
 9632677 0.2070 0.0229 -4.7008 0.0783 5.6603 0.1089
 9510027 0.2277 0.0082 -4.5044 0.0132 6.1824 0.0079
 9632397 0.1994 0.0168 -4.6102 0.0501 6.0602 0.0623
 9694497 0.1874 0.0169 -4.6974 0.0576 5.8315 0.0781
 9693909 0.2435 0.0248 -4.4643 0.0646 6.2070 0.0761
 9754284 0.1712 0.0027 -4.7717 0.0310 5.7674 0.0977
 9754874 0.1890 0.0157 -4.7918 0.0584 5.4635 0.0833
 9631681 0.1657 0.0112 -4.8572 0.0367 5.4098 0.0454
 9693187 0.1836 0.0051 -4.7325 0.0009 5.7302 0.0295
 9813448 0.1933 0.0259 -4.6952 0.0939 5.7742 0.1359
 9873254 0.1819 0.0137 -4.7639 0.0469 5.6212 0.0620
 9872950 0.1816 0.0133 -4.7057 0.0390 5.8975 0.0484
 9934052 0.3318 0.0193 -4.2238 0.0351 6.5602 0.0365
 9692593 0.2338 0.0244 -4.5204 0.0680 6.0785 0.0825
 9813603 0.1708 0.0057 -4.8168 0.0007 5.5274 0.0417
 9692879 0.1873 0.0147 -4.6902 0.0463 5.8651 0.0591
 9813472 0.2688 0.0184 -4.4792 0.0487 6.0390 0.0541
 9693116 0.2218 0.0047 -4.5733 0.0057 5.9804 0.0064
 9692557 0.1683 0.0066 -4.8172 0.0037 5.5664 0.0322
10189191 0.1738 0.0235 -4.7719 0.0992 5.6959 0.1618
10256546 0.1718 0.0252 -4.7994 0.1098 5.5945 0.1889
10190029 0.1992 0.0110 -4.6637 0.0300 5.8372 0.0299
10255680 0.1659 0.0091 -4.8903 0.0271 5.2508 0.0131
10189674 0.2071 0.0233 -4.6965 0.0795 5.6730 0.1106
10189476 0.2082 0.0084 -4.5695 0.0117 6.1242 0.0050
10122743 0.1834 0.0058 -4.6933 0.0051 5.9284 0.0288
 9875201 0.1592 0.0090 -4.8695 0.0165 5.4838 0.0043
 9936004 0.1725 0.0169 -4.7712 0.0645 5.7294 0.0992
 9071237 0.2802 0.0164 -4.4253 0.0409 6.1483 0.0437
 9071562 0.1743 0.0306 -4.8110 0.1316 5.5089 0.2319
 9263250 0.2193 0.0226 -4.6434 0.0719 5.7737 0.0936
 9200279 0.1594 0.0149 -4.8617 0.0603 5.5470 0.1097
 9135809 0.1951 0.0109 -4.6443 0.0255 5.9627 0.0244
 9386002 0.1658 0.0061 -4.8076 0.0094 5.7132 0.0555
 9446819 0.1695 0.0218 -4.7878 0.0950 5.7097 0.1591
 9385808 0.1782 0.0214 -4.7260 0.0846 5.8615 0.1274
 9000442 0.1732 0.0287 -4.7558 0.1287 5.8151 0.2065
 9069884 0.1717 0.0170 -4.7838 0.0662 5.6764 0.1040
 9325313 0.1648 0.0256 -4.8422 0.1210 5.5009 0.2292
 9387329 0.1620 0.0199 -4.8431 0.0924 5.5812 0.1732
 9447996 0.1793 0.0298 -4.7621 0.1226 5.6570 0.1983
 9201207 0.2061 0.0088 -4.6106 0.0176 5.9731 0.0116
 9264175 0.1871 0.0177 -4.7589 0.0651 5.5934 0.0947
 9201340 0.1735 0.0315 -4.7569 0.1415 5.7978 0.2277
 9201634 0.1556 0.0080 -4.9771 0.0210 4.8800 0.0466
 9264443 0.1683 0.0196 -4.8482 0.0845 5.4164 0.1552
 9136853 0.2218 0.0136 -4.5190 0.0325 6.1812 0.0349
 9136723 0.1973 0.0208 -4.6263 0.0688 6.0145 0.0908
 9137189 0.2337 0.0302 -4.5550 0.0868 5.9690 0.1095
 9386457 0.2324 0.0159 -4.4737 0.0379 6.2629 0.0419
 9323263 0.1776 0.0214 -4.7810 0.0861 5.5977 0.1391
 9385067 0.1682 0.0112 -4.8061 0.0323 5.6302 0.0371
 8931331 0.2315 0.0241 -4.4914 0.0656 6.1990 0.0787
 8931426 0.1820 0.0283 -4.7195 0.1137 5.8109 0.1728
 9199682 0.1698 0.0245 -4.7978 0.1091 5.6400 0.1876
 9328987 0.1863 0.0296 -4.7882 0.1158 5.4931 0.1918
 9267572 0.1651 0.0182 -4.8929 0.0801 5.2465 0.1623
 9328951 0.1251 0.0189 -5.2613 0.1536    NaN    NaN
 9267955 0.1528 0.0231 -4.9230 0.1273 5.3212 0.3089
 9818107 0.1581 0.0123 -4.8824 0.0429 5.4274 0.0689
 9758413 0.1338 0.0273 -5.1531 0.2405    NaN    NaN
 9878836 0.1738 0.0213 -4.7638 0.0880 5.7412 0.1404
 9757640 0.1678 0.0034 -4.8430 0.0145 5.4472 0.0944
 9877907 0.1844 0.0165 -4.6892 0.0550 5.9260 0.0743
 9759674 0.1909 0.0158 -4.6656 0.0499 5.9248 0.0640
 9574284 0.2143 0.0153 -4.6005 0.0445 5.9406 0.0518
 9636051 0.1904 0.0084 -4.6527 0.0109 6.0032 0.0015
 9574801 0.2172 0.0149 -4.5680 0.0408 6.0326 0.0463
 9636212 0.2106 0.0098 -4.6332 0.0261 5.8561 0.0230
 9206101 0.1645 0.0102 -4.8204 0.0229 5.6611 0.0183
 9698500 0.1743 0.0126 -4.8190 0.0441 5.4761 0.0592
 9637132 0.1807 0.0075 -4.7430 0.0113 5.7220 0.0058
 9698611 0.1775 0.0151 -4.7628 0.0533 5.6794 0.0758
 9576835 0.1894 0.0110 -4.7539 0.0346 5.5935 0.0360
 9576188 0.1675 0.0126 -4.7954 0.0392 5.7378 0.0537
 9453355 0.1690 0.0116 -4.8192 0.0364 5.5432 0.0446
 9452062 0.2388 0.0183 -4.4730 0.0464 6.2092 0.0527
 9513786 0.4274 0.0280 -4.1964 0.0501 6.3881 0.0528
 9451741 0.1825 0.0045 -4.7279 0.0063 5.7639 0.0387
 9329766 0.1861 0.0124 -4.6786 0.0327 5.9496 0.0371
 9204924 0.1930 0.0115 -4.6394 0.0264 6.0252 0.0268
 9328072 0.1776 0.0142 -4.7494 0.0473 5.7405 0.0640
 9513321 0.1706 0.0161 -4.8050 0.0621 5.5874 0.0987
 9451265 0.1888 0.0150 -4.7090 0.0493 5.7660 0.0640
 8737042 0.1369 0.0172 -5.0927 0.1104    NaN    NaN
 8867330 0.1567 0.0121 -4.8831 0.0401 5.5095 0.0644
 8934893 0.1530 0.0173 -4.9306 0.0839 5.2384 0.2061
 8937208 0.1912 0.0154 -4.6728 0.0487 5.8881 0.0621
 8870584 0.1665 0.0255 -4.8745 0.1172 5.3167 0.2381
 8804435 0.1933 0.0181 -4.6573 0.0597 5.9282 0.0788
 8870078 0.1941 0.0254 -4.7105 0.0922 5.7116 0.1350
 8870365 0.1984 0.0118 -4.6332 0.0299 5.9666 0.0311
 8937840 0.1985 0.0074 -4.6161 0.0069 6.0450 0.0039
 8870709 0.2017 0.0183 -4.6481 0.0589 5.8728 0.0760
 8936624 0.1999 0.0128 -4.6128 0.0325 6.0391 0.0356
 8868378 0.1851 0.0080 -4.6975 0.0115 5.8658 0.0008
 8868686 0.2204 0.0116 -4.5315 0.0260 6.1439 0.0256
 9006716 0.2602 0.0175 -4.3948 0.0393 6.3429 0.0426
 8938364 0.1673 0.0059 -4.8100 0.0049 5.6298 0.0494
 9007019 0.2621 0.0120 -4.4922 0.0329 6.0277 0.0331
 9074225 0.1740 0.0099 -4.7528 0.0201 5.8072 0.0142
 8738623 0.1833 0.0253 -4.7274 0.0987 5.7556 0.1501
 8609512 0.1464 0.0206 -4.9856 0.1276 5.1304 0.4162
 9388752 0.1913 0.0249 -4.6584 0.0900 5.9536 0.1258
 9572918 0.1825 0.0267 -4.7036 0.1065 5.8861 0.1583
 9572482 0.1759 0.0164 -4.7454 0.0596 5.7995 0.0870
 9388747 0.1664 0.0105 -4.8193 0.0279 5.5965 0.0273
 9326711 0.2317 0.0132 -4.4786 0.0294 6.2490 0.0306
 9511589 0.1621 0.0180 -4.8594 0.0796 5.4629 0.1515
 9449743 0.2084 0.0048 -4.5672 0.0046 6.1318 0.0191
 9449816 0.2008 0.0178 -4.6089 0.0541 6.0437 0.0680
 9816052 0.1916 0.0090 -4.6490 0.0143 5.9988 0.0070
 9756168 0.1958 0.0178 -4.6387 0.0569 5.9779 0.0735
 9573539 0.2314 0.0140 -4.5363 0.0372 6.0416 0.0402
 9573937 0.1948 0.0202 -4.6434 0.0678 5.9707 0.0906
 9635460 0.1744 0.0270 -4.7980 0.1153 5.5647 0.1977
 9265388 0.2052 0.0161 -4.5895 0.0457 6.0715 0.0549
 9326811 0.2070 0.0147 -4.6552 0.0460 5.8070 0.0549
 9139005 0.1725 0.0223 -4.7629 0.0953 5.7885 0.1530
 9327408 0.1680 0.0192 -4.8124 0.0813 5.5976 0.1396
 9265564 0.2793 0.0243 -4.4468 0.0600 6.0917 0.0684
 9139084 0.2840 0.0281 -4.4184 0.0662 6.1544 0.0758
 9512063 0.1977 0.0020 -4.6474 0.0149 5.9150 0.0440
 9389245 0.1737 0.0064 -4.7667 0.0004 5.7263 0.0289
 9389856 0.2066 0.0180 -4.6162 0.0555 5.9471 0.0694
 9448873 0.1852 0.0088 -4.6824 0.0126 5.9482 0.0033
 9325885 0.2257 0.0206 -4.5309 0.0580 6.0991 0.0696
 9510887 0.2346 0.0032 -4.5093 0.0002 6.1112 0.0119
 9137992 0.3839 0.0192 -4.2163 0.0380 6.4231 0.0392
 9071946 0.1827 0.0156 -4.7173 0.0528 5.8103 0.0717
 9264619 0.2155 0.0029 -4.6081 0.0012 5.9066 0.0195
 9201830 0.1676 0.0090 -4.8063 0.0166 5.6458 0.0026
 9265191 0.1921 0.0219 -4.6494 0.0763 5.9864 0.1041
 8934748 0.1803 0.0304 -4.7476 0.1242 5.7074 0.1968
 9003169 0.1868 0.0048 -4.6724 0.0105 5.9721 0.0362
 9003558 0.1631 0.0221 -4.8364 0.1047 5.5861 0.1949
 9695827 0.4018 0.0159 -4.1993 0.0332 6.4291 0.0335
10058491 0.1556 0.0172 -4.8941 0.0819 5.4550 0.1749
 9995937 0.1614 0.0078 -4.8979 0.0159 5.2659 0.0216
10058938 0.1262 0.0306 -5.2986 0.3423    NaN    NaN
 9996265 0.1580 0.0275 -4.9369 0.1388 5.0992 0.3508
10389028 0.1491 0.0250 -4.9555 0.1523 5.2368 0.4155
10323549 0.1626 0.0178 -4.8626 0.0779 5.4342 0.1484
10323700 0.1613 0.0193 -4.8506 0.0892 5.5492 0.1697
10583399 0.1602 0.0299 -4.8596 0.1550 5.5210 0.3052
10583928 0.2021 0.0207 -4.6543 0.0687 5.8464 0.0914
10844862 0.2257 0.0206 -4.5049 0.0560 6.2004 0.0665
10648517 0.1960 0.0198 -4.6603 0.0665 5.8820 0.0892
10517557 0.1771 0.0148 -4.7705 0.0524 5.6489 0.0743
10517499 0.2305 0.0298 -4.5743 0.0873 5.9263 0.1115
10582534 0.2488 0.0219 -4.4955 0.0582 6.0749 0.0680
10124611 0.1993 0.0091 -4.6270 0.0172 5.9820 0.0112
10124307 0.1934 0.0120 -4.7038 0.0362 5.7410 0.0400
10257144 0.1477 0.0299 -5.0225 0.1720 4.5634 0.7327
10387742 0.2264 0.0177 -4.5571 0.0502 6.0041 0.0590
10452471 0.1815 0.0034 -4.7401 0.0116 5.7242 0.0522
10387695 0.1699 0.0088 -4.7889 0.0147 5.6904 0.0001
10257034 0.2108 0.0140 -4.5689 0.0364 6.0918 0.0408
10257295 0.1889 0.0111 -4.6789 0.0276 5.8938 0.0275
10453300 0.1881 0.0120 -4.7177 0.0357 5.7385 0.0401
10322827 0.1887 0.0236 -4.6997 0.0872 5.8052 0.1265
10389519 0.1786 0.0104 -4.7291 0.0241 5.8283 0.0217
10192453 0.1898 0.0115 -4.6856 0.0309 5.8502 0.0325
10258734 0.2042 0.0282 -4.5890 0.0938 6.0888 0.1234
10454339 0.1874 0.0167 -4.6718 0.0545 5.9596 0.0723
10122937 0.2379 0.0030 -4.4720 0.0035 6.2200 0.0144
10123220 0.1908 0.0150 -4.7292 0.0510 5.6710 0.0667
10058600 0.1689 0.0215 -4.8206 0.0936 5.5386 0.1657
10190924 0.1720 0.0086 -4.7628 0.0106 5.8105 0.0045
10190921 0.2118 0.0148 -4.6205 0.0440 5.8906 0.0512
10191401 0.1805 0.0227 -4.7717 0.0903 5.6044 0.1442
 9877180 0.1997 0.0074 -4.6223 0.0092 5.9975 0.0012
 9997546 0.2785 0.0180 -4.3409 0.0377 6.4217 0.0403
 9877467 0.1850 0.0199 -4.7057 0.0724 5.8289 0.1036
 9811089 0.1387 0.0216 -5.0716 0.1454    NaN    NaN
10907349 0.1844 0.0197 -4.8126 0.0769 5.4188 0.1243
10847145 0.2234 0.0235 -4.5330 0.0676 6.1104 0.0830
10963085 0.1972 0.0117 -4.6279 0.0281 6.0085 0.0289
10782107 0.1831 0.0146 -4.7197 0.0475 5.7916 0.0625
10846856 0.1632 0.0257 -4.9072 0.1221 5.1979 0.2743
11124514 0.1749 0.0246 -4.7444 0.1054 5.8393 0.1654
10962806 0.2162 0.0147 -4.5351 0.0367 6.1766 0.0410
11070622 0.2030 0.0078 -4.6124 0.0119 5.9994 0.0031
11015955 0.1665 0.0253 -4.8156 0.1182 5.6177 0.2113
11016119 0.1696 0.0213 -4.8013 0.0918 5.6261 0.1566
10846734 0.1875 0.0314 -4.6972 0.1207 5.8312 0.1786
10848756 0.2298 0.0253 -4.5126 0.0711 6.1334 0.0867
10847883 0.1723 0.0093 -4.7638 0.0163 5.7868 0.0063
10847625 0.1932 0.0197 -4.6612 0.0671 5.9123 0.0906
10961867 0.2420 0.0169 -4.4457 0.0399 6.2875 0.0440
10961512 0.2148 0.0211 -4.5584 0.0623 6.0920 0.0771
10716448 0.2015 0.0151 -4.6033 0.0421 6.0612 0.0500
10651046 0.1760 0.0140 -4.7516 0.0465 5.7605 0.0633
10716412 0.2308 0.0094 -4.5254 0.0211 6.0819 0.0178
10717052 0.2068 0.0165 -4.5755 0.0461 6.1157 0.0552
11017901 0.2613 0.0142 -4.4793 0.0375 6.0671 0.0395
11017397 0.1971 0.0226 -4.6353 0.0766 5.9745 0.1029
11017320 0.2233 0.0228 -4.5281 0.0650 6.1300 0.0794
10382255 0.1514 0.0108 -4.9319 0.0303 5.3495 0.0407
10448382 0.1566 0.0126 -4.8831 0.0441 5.5254 0.0757
10447275 0.1485 0.0291 -4.9819 0.1704 4.9540 0.5355
10251277 0.2201 0.0167 -4.5654 0.0471 6.0194 0.0552
10580953 0.2012 0.0165 -4.6169 0.0495 6.0015 0.0611
10516331 0.1715 0.0182 -4.7911 0.0729 5.6423 0.1180
10516516 0.1949 0.0138 -4.6350 0.0379 6.0099 0.0444
10844671 0.2012 0.0227 -4.6417 0.0758 5.9009 0.1017
10711959 0.1765 0.0103 -4.7459 0.0241 5.7821 0.0211
10384298 0.2198 0.0156 -4.6348 0.0487 5.7970 0.0575
10318678 0.1901 0.0302 -4.7502 0.1142 5.6015 0.1788
10319250 0.1845 0.0195 -4.7001 0.0706 5.8650 0.1003
10384546 0.2070 0.0141 -4.5778 0.0365 6.1011 0.0413
10515282 0.2453 0.0194 -4.5199 0.0534 6.0181 0.0618
10449601 0.2072 0.0260 -4.5939 0.0838 6.0276 0.1096
10515373 0.2171 0.0080 -4.5352 0.0109 6.1649 0.0045
10321761 0.1997 0.0258 -4.6569 0.0892 5.8583 0.1234
10321319 0.1904 0.0122 -4.7001 0.0360 5.7837 0.0406
10451523 0.1874 0.0266 -4.7120 0.1012 5.7700 0.1509
10517362 0.2175 0.0086 -4.5404 0.0144 6.1378 0.0091
10647860 0.2067 0.0181 -4.6414 0.0577 5.8558 0.0732
10452009 0.2781 0.0278 -4.4597 0.0686 6.0603 0.0797
10710761 0.1965 0.0264 -4.6269 0.0925 6.0239 0.1256
10516412 0.1872 0.0253 -4.6855 0.0954 5.8889 0.1377
10255070 0.1906 0.0167 -4.6776 0.0547 5.8753 0.0720
10711401 0.2015 0.0084 -4.6452 0.0176 5.8851 0.0100
10646475 0.2122 0.0210 -4.6770 0.0698 5.7069 0.0928
10777607 0.2346 0.0160 -4.4685 0.0384 6.2635 0.0424
10777876 0.2119 0.0158 -4.5696 0.0436 6.0766 0.0510
10777782 0.2540 0.0051 -4.5546 0.0174 5.8842 0.0095
10320068 0.1803 0.0173 -4.7432 0.0629 5.7266 0.0915
10319548 0.1809 0.0191 -4.7276 0.0713 5.7905 0.1047
10253676 0.2201 0.0145 -4.5563 0.0389 6.0519 0.0434
10384820 0.1636 0.0189 -4.8264 0.0847 5.6565 0.1515
10578006 0.1823 0.0134 -4.7245 0.0417 5.7819 0.0524
10708315 0.1846 0.0312 -4.7117 0.1234 5.8075 0.1861
10708352 0.1981 0.0092 -4.6378 0.0186 5.9503 0.0129
10707945 0.2903 0.0268 -4.3646 0.0596 6.2862 0.0668
10577992 0.1989 0.0108 -4.6148 0.0235 6.0446 0.0221
10958780 0.1638 0.0316 -4.8555 0.1531 5.4491 0.2988
10959110 0.1837 0.0271 -4.7128 0.1067 5.8154 0.1602
11067133 0.2579 0.0064 -4.4503 0.0134 6.1693 0.0081
11067108 0.2070 0.0128 -4.6373 0.0370 5.8682 0.0408
10957396 0.2025 0.0266 -4.6319 0.0898 5.9259 0.1216
10708491 0.2947 0.0301 -4.3798 0.0671 6.2254 0.0761
10774028 0.1953 0.0264 -4.6376 0.0933 5.9913 0.1280
10707591 0.1885 0.0164 -4.7297 0.0573 5.6891 0.0785
11173678 0.1904 0.0204 -4.7507 0.0756 5.5976 0.1120
11120123 0.1483 0.0194 -4.9912 0.1045 4.8756 0.3707
 8949953 0.2927 0.0166 -4.4207 0.0420 6.1190 0.0447
 8816599 0.2370 0.0222 -4.5572 0.0638 5.9463 0.0773
 8950629 0.2644 0.0207 -4.3908 0.0477 6.3299 0.0530
 9087724 0.2943 0.0179 -4.3560 0.0401 6.2959 0.0427
 8949810 0.2543 0.0118 -4.4306 0.0258 6.2535 0.0253
 8748615 0.2680 0.0061 -4.4600 0.0162 6.0959 0.0109
 9887242 0.2682 0.0080 -4.5016 0.0246 5.9797 0.0211
10071405 0.2640 0.0087 -4.4071 0.0173 6.2764 0.0143
 9947770 0.2508 0.0061 -4.5697 0.0207 5.8543 0.0139
10533812 0.2531 0.0079 -4.4703 0.0179 6.1310 0.0137
 9522662 0.2517 0.0064 -4.5307 0.0186 5.9591 0.0124
 9644874 0.2609 0.0102 -4.4573 0.0252 6.1338 0.0234
 9645810 0.3285 0.0298 -4.2326 0.0549 6.5446 0.0596
 9882121 0.3664 0.0280 -4.2298 0.0515 6.4292 0.0550
 9641995 0.3507 0.0112 -4.3033 0.0290 6.2721 0.0283
 9703421 0.2705 0.0073 -4.3760 0.0121 6.3452 0.0082
11347086 0.3003 0.0050 -4.3502 0.0121 6.2902 0.0078
11296724 0.2737 0.0081 -4.4024 0.0178 6.2425 0.0146
11135372 0.2768 0.0051 -4.4093 0.0117 6.2082 0.0064
11401745 0.2720 0.0087 -4.4234 0.0207 6.1862 0.0179
11243941 0.3013 0.0096 -4.4213 0.0281 6.0923 0.0264
10922615 0.2923 0.0171 -4.3936 0.0410 6.1948 0.0436
10857589 0.2520 0.0044 -4.4655 0.0070 6.1517 0.0008
 8750934 0.1831 0.0207 -4.6935 0.0772 5.9342 0.1106
 8881894 0.2081 0.0177 -4.6098 0.0540 5.9571 0.0668
 9017081 0.1804 0.0131 -4.7372 0.0409 5.7524 0.0514
 9019366 0.1858 0.0208 -4.7066 0.0764 5.8125 0.1102
 8816322 0.2041 0.0216 -4.6545 0.0719 5.8304 0.0962
 9019565 0.2203 0.0200 -4.5745 0.0592 5.9866 0.0725
 8950952 0.1934 0.0163 -4.6715 0.0528 5.8663 0.0683
 8952085 0.1803 0.0205 -4.7318 0.0785 5.7800 0.1174
 9152469 0.2820 0.0376 -4.3433 0.0819 6.3927 0.0937
 9086479 0.1943 0.0249 -4.6393 0.0878 5.9994 0.1202
 9085589 0.2011 0.0079 -4.5994 0.0087 6.0866 0.0001
 8949728 0.2114 0.0282 -4.5564 0.0886 6.1413 0.1135
 9151271 0.1984 0.0174 -4.7354 0.0613 5.5974 0.0836
 9018496 0.2286 0.0054 -4.5260 0.0063 6.0947 0.0031
 9015738 0.1683 0.0154 -4.7913 0.0579 5.7353 0.0903
 9335326 0.1683 0.0140 -4.8228 0.0513 5.5374 0.0784
 9213475 0.1562 0.0305 -4.9191 0.1608 5.2332 0.3788
 9149942 0.1684 0.0143 -4.8046 0.0514 5.6339 0.0778
 9150496 0.2362 0.0262 -4.5930 0.0771 5.8450 0.0975
 9083834 0.1573 0.0196 -4.8770 0.0984 5.5429 0.2023
 8812502 0.2036 0.0262 -4.6633 0.0890 5.8037 0.1233
 9081518 0.1941 0.0205 -4.6855 0.0713 5.8033 0.0987
 9457426 0.2305 0.0089 -4.5256 0.0193 6.0831 0.0152
 9397038 0.1890 0.0099 -4.7076 0.0251 5.7688 0.0211
 8945015 0.2013 0.0231 -4.6339 0.0770 5.9305 0.1030
 9885791 0.1692 0.0061 -4.7987 0.0022 5.6503 0.0405
 9886812 0.2268 0.0053 -4.5133 0.0033 6.1556 0.0063
 9765828 0.1910 0.0072 -4.6528 0.0051 5.9895 0.0083
 9886607 0.1758 0.0121 -4.7409 0.0335 5.8323 0.0397
 9827094 0.3225 0.0169 -4.3035 0.0363 6.3490 0.0377
 9946360 0.2096 0.0212 -4.6419 0.0687 5.8342 0.0898
 9764877 0.2539 0.0208 -4.4416 0.0514 6.2188 0.0584
10068041 0.1725 0.0110 -4.7714 0.0291 5.7288 0.0307
10005499 0.1904 0.0054 -4.7311 0.0064 5.6671 0.0172
10067597 0.1934 0.0138 -4.6475 0.0388 5.9741 0.0460
10397881 0.2001 0.0262 -4.6810 0.0914 5.7688 0.1292
10528093 0.2859 0.0311 -4.4757 0.0758 5.9937 0.0892
10399862 0.2160 0.0234 -4.6000 0.0725 5.9305 0.0929
10268680 0.1944 0.0250 -4.7101 0.0905 5.7108 0.1320
10202762 0.1982 0.0045 -4.6333 0.0045 5.9680 0.0244
10135085 0.1980 0.0089 -4.7438 0.0276 5.5721 0.0211
10135544 0.2264 0.0163 -4.5001 0.0409 6.2128 0.0462
10135493 0.2426 0.0100 -4.4454 0.0186 6.2841 0.0162
10069259 0.2254 0.0140 -4.6032 0.0418 5.8648 0.0465
10006542 0.2014 0.0024 -4.6960 0.0032 5.7083 0.0323
10069635 0.3170 0.0311 -4.2565 0.0594 6.5150 0.0651
10399321 0.1703 0.0086 -4.8110 0.0176 5.5622 0.0014
10398739 0.1734 0.0217 -4.7871 0.0904 5.6281 0.1496
10333724 0.1938 0.0183 -4.6531 0.0599 5.9398 0.0790
10398963 0.1861 0.0052 -4.6955 0.0036 5.8595 0.0284
 9884749 0.1785 0.0130 -4.7313 0.0391 5.8199 0.0491
 9884583 0.1737 0.0121 -4.7521 0.0335 5.8292 0.0404
 9764279 0.1888 0.0109 -4.7424 0.0334 5.6396 0.0344
10336301 0.1578 0.0239 -4.9125 0.1201 5.2417 0.2791
10400630 0.2096 0.0265 -4.6305 0.0865 5.8722 0.1159
10531484 0.2132 0.0088 -4.5958 0.0194 5.9654 0.0142
10467444 0.1622 0.0206 -4.8438 0.0962 5.5663 0.1813
10338279 0.2740 0.0064 -4.4422 0.0171 6.1237 0.0125
10337517 0.2092 0.0315 -4.6169 0.1028 5.9220 0.1385
 9949101 0.1994 0.0105 -4.6118 0.0218 6.0522 0.0195
 9768973 0.2499 0.0312 -4.4910 0.0822 6.0830 0.0996
 9950906 0.2506 0.0207 -4.4150 0.0492 6.3381 0.0556
10074054 0.2295 0.0129 -4.5020 0.0300 6.1754 0.0311
 9947924 0.2773 0.0139 -4.3404 0.0273 6.4313 0.0277
 9827656 0.2041 0.0091 -4.5940 0.0159 6.0657 0.0105
 9887687 0.2218 0.0133 -4.5713 0.0361 5.9874 0.0390
 9827711 0.2502 0.0160 -4.4170 0.0358 6.3335 0.0385
10070378 0.1732 0.0133 -4.7644 0.0425 5.7542 0.0570
10007768 0.1420 0.0226 -5.0489 0.1399 4.1640 0.9996
10468825 0.2265 0.0242 -4.5790 0.0722 5.9332 0.0907
10140513 0.1964 0.0041 -4.6316 0.0086 6.0018 0.0302
 9278884 0.2019 0.0303 -4.7188 0.1062 5.6306 0.1574
 9400876 0.2064 0.0202 -4.6082 0.0633 5.9796 0.0809
 9460662 0.1639 0.0222 -4.8559 0.1028 5.4451 0.1995
 9644620 0.1689 0.0120 -4.8222 0.0391 5.5313 0.0506
 9766211 0.1864 0.0245 -4.6784 0.0928 5.9450 0.1328
 9706078 0.1891 0.0114 -4.6871 0.0302 5.8527 0.0314
 9400244 0.1848 0.0060 -4.7380 0.0058 5.6935 0.0176
 9277694 0.1951 0.0198 -4.6485 0.0661 5.9432 0.0881
 9707566 0.1715 0.0135 -4.7970 0.0466 5.6110 0.0658
 9707776 0.2600 0.0303 -4.5472 0.0815 5.8839 0.1002
 9704094 0.2008 0.0301 -4.6663 0.1043 5.8148 0.1471
 9705028 0.1807 0.0237 -4.7771 0.0947 5.5803 0.1530
 9643051 0.1652 0.0193 -4.8151 0.0852 5.6741 0.1487
 9398917 0.1894 0.0180 -4.7135 0.0634 5.7419 0.0882
 9276064 0.1836 0.0112 -4.7316 0.0315 5.7330 0.0331
 9521317 0.1878 0.0127 -4.6804 0.0356 5.9051 0.0413
 9582720 0.1784 0.0131 -4.7531 0.0421 5.7086 0.0541
 9591019 0.1957 0.0253 -4.6606 0.0891 5.8838 0.1242
 9590405 0.1611 0.0289 -4.9039 0.1418 5.2389 0.3173
 9652265 0.1656 0.0191 -4.8134 0.0834 5.6679 0.1447
10079481 0.1731 0.0135 -4.7613 0.0435 5.7786 0.0592
10078521 0.1579 0.0148 -4.8731 0.0609 5.5242 0.1149
10014574 0.2042 0.0209 -4.6259 0.0674 5.9327 0.0878
10080743 0.1883 0.0238 -4.6687 0.0879 5.9580 0.1239
10016263 0.1791 0.0135 -4.7289 0.0419 5.8180 0.0538
10017240 0.1983 0.0191 -4.6126 0.0603 6.0684 0.0775
 9894163 0.1622 0.0098 -4.8432 0.0220 5.5706 0.0139
 9893841 0.1817 0.0179 -4.7417 0.0656 5.7151 0.0957
 9834996 0.1601 0.0236 -4.8541 0.1202 5.5904 0.2340
 9469556 0.1276 0.0294 -5.2332 0.2810    NaN    NaN
 9593736 0.2348 0.0215 -4.4685 0.0557 6.2611 0.0651
 9896502 0.1661 0.0312 -4.8059 0.1545 5.7153 0.2692
 9956941 0.5108 0.0147 -3.9673 0.0218 6.8508 0.0214
 9834874 0.1655 0.0229 -4.8134 0.1068 5.6719 0.1892
 9774373 0.1479 0.0245 -4.9676 0.1494 5.1545 0.4368
 9653126 0.2241 0.0184 -4.5636 0.0531 5.9975 0.0634
 9774082 0.2332 0.0160 -4.5222 0.0427 6.0762 0.0479
 9652680 0.3001 0.0051 -4.3399 0.0115 6.3215 0.0073
 9469159 0.2021 0.0164 -4.6258 0.0499 5.9539 0.0616
 9468939 0.1798 0.0146 -4.7640 0.0510 5.6439 0.0704
 9773581 0.2280 0.0231 -4.5804 0.0687 5.9208 0.0856
 9712730 0.1938 0.0096 -4.6771 0.0226 5.8390 0.0179
 9772885 0.1869 0.0207 -4.7090 0.0758 5.7880 0.1092
 9217795 0.1825 0.0284 -4.7107 0.1137 5.8463 0.1709
 9220441 0.1700 0.0230 -4.7971 0.1007 5.6394 0.1719
 9283156 0.2205 0.0295 -4.6127 0.0915 5.8615 0.1207
 9282598 0.2004 0.0148 -4.6392 0.0441 5.9191 0.0529
 9220793 0.1995 0.0285 -4.6584 0.0993 5.8541 0.1388
 9281314 0.1708 0.0283 -4.8105 0.1262 5.5576 0.2230
 9281655 0.2487 0.0200 -4.4599 0.0506 6.1881 0.0576
 9219346 0.2287 0.0227 -4.5259 0.0640 6.0943 0.0775
 8953325 0.1951 0.0266 -4.7622 0.0984 5.5275 0.1528
 8953426 0.2370 0.0131 -4.4582 0.0283 6.2835 0.0291
 8885864 0.1737 0.0198 -4.8454 0.0828 5.3725 0.1480
 9467759 0.2449 0.0313 -4.4485 0.0812 6.2536 0.0970
 9406784 0.1508 0.0256 -4.9382 0.1537 5.3237 0.3869
 9831465 0.1844 0.0144 -4.7199 0.0471 5.7734 0.0613
 9649205 0.1858 0.0101 -4.7223 0.0261 5.7459 0.0229
 9831276 0.1640 0.0292 -4.8647 0.1399 5.3968 0.2800
 9892947 0.1631 0.0072 -4.8361 0.0023 5.5903 0.0360
 9832782 0.1853 0.0097 -4.7137 0.0226 5.7882 0.0174
10013729 0.1856 0.0137 -4.6935 0.0413 5.8770 0.0511
10077272 0.1875 0.0245 -4.6711 0.0915 5.9616 0.1297
 9649493 0.3081 0.0142 -4.2699 0.0265 6.5113 0.0266
 9526711 0.1693 0.0091 -4.7885 0.0156 5.7151 0.0028
 9465589 0.2777 0.0203 -4.3403 0.0430 6.4291 0.0468
 9832338 0.1876 0.0226 -4.6904 0.0833 5.8597 0.1193
 9711291 0.2086 0.0222 -4.5778 0.0686 6.0803 0.0871
 9712059 0.1773 0.0120 -4.7459 0.0347 5.7635 0.0409
 9708898 0.1769 0.0190 -4.7468 0.0734 5.7683 0.1113
 9587367 0.1873 0.0305 -4.7151 0.1173 5.7582 0.1771
 9587773 0.1584 0.0184 -4.8992 0.0860 5.3090 0.1860
 9341776 0.1478 0.0124 -4.9768 0.0496 5.0315 0.1294
 9342279 0.1778 0.0252 -4.7303 0.1045 5.8448 0.1608
 9280467 0.2340 0.0293 -4.4723 0.0799 6.2526 0.0965
10012122 0.1612 0.0125 -4.8457 0.0416 5.6048 0.0630
 9951757 0.1684 0.0213 -4.7887 0.0944 5.7512 0.1582
10208053 0.1619 0.0215 -4.8392 0.1042 5.6281 0.1949
10339342 0.1498 0.0073 -4.9486 0.0050 5.2969 0.1163
10732098 0.1577 0.0066 -4.8902 0.0001 5.3826 0.0659
10600885 0.1923 0.0151 -4.6712 0.0472 5.8804 0.0594
10862071 0.1628 0.0263 -4.8552 0.1275 5.4704 0.2497
10920273 0.1738 0.0098 -4.7854 0.0248 5.6292 0.0193
10976135 0.2366 0.0226 -4.4758 0.0595 6.2162 0.0701
11028682 0.2626 0.0039 -4.4129 0.0042 6.2643 0.0028
10975476 0.4868 0.0306 -4.0093 0.0409 6.7754 0.0422
10796303 0.1833 0.0163 -4.7073 0.0553 5.8500 0.0756
10795906 0.2546 0.0302 -4.4029 0.0737 6.3532 0.0858
10342385 0.1715 0.0067 -4.7906 0.0037 5.6438 0.0266
10341777 0.2323 0.0089 -4.4743 0.0140 6.2617 0.0100
10534721 0.2533 0.0302 -4.4386 0.0759 6.2326 0.0896
10730558 0.1768 0.0216 -4.7461 0.0868 5.7744 0.1344
10601726 0.3012 0.0291 -4.2971 0.0592 6.4519 0.0655
10667156 0.1770 0.0104 -4.7492 0.0258 5.7518 0.0236
10601549 0.3808 0.0205 -4.2703 0.0435 6.2908 0.0455
10471235 0.1813 0.0107 -4.7374 0.0283 5.7382 0.0275
10469927 0.1934 0.0182 -4.7075 0.0634 5.7276 0.0869
10065923 0.1577 0.0136 -4.8738 0.0514 5.5377 0.0919
10002787 0.1805 0.0066 -4.7170 0.0010 5.8542 0.0208
10066446 0.1711 0.0205 -4.7873 0.0860 5.6696 0.1421
 9822892 0.2478 0.0194 -4.5806 0.0574 5.8349 0.0677
 9943009 0.1631 0.0115 -4.8307 0.0328 5.6412 0.0414
 9702977 0.2084 0.0080 -4.6523 0.0201 5.8073 0.0124
 9581617 0.4730 0.0138 -4.0546 0.0250 6.6737 0.0246
 9640472 0.3812 0.0124 -4.1408 0.0213 6.6481 0.0206
 9579750 0.2138 0.0105 -4.5572 0.0222 6.1076 0.0201
 9456440 0.2012 0.0230 -4.6000 0.0754 6.0821 0.0985
 9764192 0.3021 0.0117 -4.3479 0.0269 6.2906 0.0262
 9763612 0.2190 0.0280 -4.6380 0.0887 5.7915 0.1187
 9823846 0.1933 0.0191 -4.6406 0.0630 6.0107 0.0833
 9883606 0.2289 0.0304 -4.5009 0.0863 6.1855 0.1063
10133104 0.1403 0.0177 -5.0564 0.1059 3.9261 1.0884
 9944137 0.1634 0.0443 -4.8389 0.2196 5.5570 0.4003
10067180 0.1846 0.0132 -4.7099 0.0402 5.8145 0.0492
11136513 0.1380 0.0154 -5.1198 0.0859    NaN    NaN
11243362 0.1695 0.0289 -4.8811 0.1298 5.2586 0.2669
11243079 0.1715 0.0209 -4.7740 0.0880 5.7420 0.1429
11349720 0.1615 0.0216 -4.8449 0.1042 5.5892 0.1978
11241912 0.1961 0.0284 -4.6242 0.1011 6.0469 0.1377
11241486 0.1734 0.0221 -4.7570 0.0931 5.7972 0.1477
11135275 0.2162 0.0131 -4.6018 0.0370 5.9229 0.0403
11188219 0.1688 0.0051 -4.7972 0.0110 5.6689 0.0605
11452474 0.1607 0.0130 -4.8517 0.0454 5.5672 0.0722
11608826 0.1870 0.0189 -4.6792 0.0660 5.9266 0.0910
11504131 0.1474 0.0240 -4.9806 0.1417 5.0089 0.4560
11555468 0.1541 0.0249 -4.9105 0.1376 5.3738 0.3172
11505572 0.1675 0.0251 -4.7995 0.1167 5.6984 0.2018
11505854 0.1988 0.0221 -4.6109 0.0730 6.0679 0.0959
11609349 0.2024 0.0272 -4.5980 0.0913 6.0722 0.1209
11135612 0.1669 0.0249 -4.8147 0.1150 5.6125 0.2050
11135974 0.1489 0.0157 -4.9593 0.0791 5.2655 0.2210
11086012 0.2134 0.0246 -4.5962 0.0771 5.9620 0.0997
11032283 0.2171 0.0192 -4.5313 0.0536 6.1834 0.0643
11086108 0.2102 0.0249 -4.6503 0.0819 5.8028 0.1104
11351516 0.1698 0.0115 -4.8109 0.0352 5.5720 0.0420
11245777 0.1976 0.0101 -4.6223 0.0205 6.0296 0.0172
11456896 0.1630 0.0194 -4.8359 0.0881 5.5956 0.1615
11244546 0.1637 0.0088 -4.8517 0.0186 5.4709 0.0002
11244788 0.2001 0.0067 -4.6283 0.0069 5.9659 0.0056
11084861 0.2603 0.0224 -4.4415 0.0556 6.1846 0.0634
11086854 0.1439 0.0244 -5.0135 0.1544 4.7901 0.6275
11086821 0.1803 0.0090 -4.7217 0.0161 5.8327 0.0067
10924002 0.1819 0.0072 -4.7047 0.0038 5.8958 0.0140
11508352 0.1651 0.0228 -4.8362 0.1051 5.5289 0.1953
10606214 0.2828 0.0045 -4.4002 0.0110 6.2107 0.0054
10540034 0.1964 0.0213 -4.6272 0.0712 6.0241 0.0946
10280371 0.1628 0.0296 -4.8531 0.1458 5.4845 0.2836
10211599 0.1831 0.0125 -4.7409 0.0392 5.7002 0.0472
10800931 0.2300 0.0242 -4.5625 0.0706 5.9660 0.0875
10864696 0.2542 0.0107 -4.4166 0.0212 6.3045 0.0196
10735588 0.4965 0.0275 -4.0937 0.0441 6.5319 0.0455
10670155 0.2350 0.0091 -4.4689 0.0154 6.2578 0.0118
10538582 0.2285 0.0249 -4.4918 0.0687 6.2267 0.0830
10800411 0.2174 0.0129 -4.5357 0.0303 6.1593 0.0320
10801794 0.2565 0.0143 -4.4414 0.0342 6.2052 0.0358
10473049 0.2003 0.0110 -4.7392 0.0367 5.5739 0.0381
10602256 0.1411 0.0302 -5.0438 0.2178 4.5148 1.0642
10397249 0.1466 0.0308 -4.9844 0.1933 5.0161 0.5957
10657673 0.2200 0.0270 -4.5308 0.0800 6.1510 0.0999
10722289 0.2466 0.0266 -4.4823 0.0703 6.1271 0.0839
10462071 0.1632 0.0311 -4.8532 0.1527 5.4749 0.2966
10591310 0.1839 0.0290 -4.7484 0.1145 5.6612 0.1803
10591797 0.1855 0.0179 -4.7094 0.0629 5.8039 0.0880
10973248 0.2394 0.0223 -4.5885 0.0658 5.8445 0.0808
11082696 0.1848 0.0129 -4.7015 0.0376 5.8512 0.0449
11027681 0.2058 0.0185 -4.5819 0.0550 6.0996 0.0682
10593098 0.2709 0.0376 -4.5149 0.0937 5.9354 0.1147
10724823 0.2018 0.0254 -4.6394 0.0859 5.9046 0.1167
10659624 0.2023 0.0157 -4.6120 0.0458 6.0094 0.0553
10593626 0.1862 0.0204 -4.7129 0.0746 5.7801 0.1077
10915507 0.2200 0.0089 -4.5732 0.0204 5.9929 0.0159
10857462 0.1803 0.0127 -4.7501 0.0403 5.6963 0.0499
10598006 0.1762 0.0240 -4.7378 0.1000 5.8407 0.1550
10663892 0.2215 0.0087 -4.5160 0.0137 6.1978 0.0089
10794926 0.2197 0.0212 -4.5740 0.0631 5.9923 0.0782
10919030 0.2276 0.0257 -4.5044 0.0723 6.1837 0.0881
10858868 0.1954 0.0169 -4.6352 0.0523 6.0007 0.0666
11080503 0.2295 0.0069 -4.4917 0.0078 6.2166 0.0009
11133514 0.1819 0.0100 -4.7845 0.0302 5.5414 0.0272
10661712 0.1763 0.0081 -4.7681 0.0140 5.6723 0.0023
10596229 0.1856 0.0251 -4.7092 0.0958 5.8039 0.1421
10972252 0.1691 0.0061 -4.7845 0.0071 5.7537 0.0456
10595806 0.2096 0.0058 -4.6195 0.0083 5.9100 0.0045
11237612 0.2296 0.0159 -4.4835 0.0386 6.2502 0.0430
11238625 0.1984 0.0265 -4.6244 0.0916 6.0066 0.1239
10913621 0.1706 0.0156 -4.7945 0.0588 5.6407 0.0910
11133306 0.1869 0.0054 -4.6745 0.0060 5.9545 0.0289
11292443 0.1948 0.0113 -4.6370 0.0262 6.0013 0.0260
11346450 0.2294 0.0175 -4.5711 0.0507 5.9424 0.0595
11079372 0.2018 0.0270 -4.6549 0.0923 5.8473 0.1276
11079150 0.2282 0.0186 -4.4959 0.0486 6.2117 0.0563
11132548 0.1489 0.0241 -4.9940 0.1353 4.8371 0.4786
11184741 0.1624 0.0188 -4.8353 0.0850 5.6376 0.1552
11345134 0.1887 0.0197 -4.6792 0.0691 5.8949 0.0957
11502597 0.1912 0.0089 -4.6925 0.0195 5.8060 0.0118
 6455566 0.2819 0.0107 -4.3941 0.0252 6.2320 0.0239
 4953818 0.2918 0.0132 -4.3710 0.0307 6.2616 0.0309
 6633742 0.1812 0.0896 -4.7179 0.3309 5.8349 0.4786
 7383120 0.1865 0.0136 -4.6854 0.0399 5.9019 0.0487
 8541006 0.1747 0.0137 -4.8059 0.0491 5.5262 0.0697
 8541406 0.2120 0.0112 -4.5825 0.0270 6.0244 0.0263
 8607297 0.2156 0.0113 -4.5500 0.0252 6.1183 0.0244
 8735313 0.2087 0.0084 -4.6430 0.0206 5.8363 0.0139
 8932998 0.2284 0.0046 -4.5105 0.0013 6.1526 0.0092
 8413153 0.2037 0.0221 -4.6704 0.0744 5.7787 0.1010
 8478075 0.1895 0.0306 -4.7561 0.1163 5.5851 0.1839
 8931766 0.1869 0.0126 -4.7142 0.0379 5.7663 0.0444
 8798115 0.2034 0.0229 -4.5886 0.0736 6.1045 0.0952
 8409588 0.2290 0.0170 -4.5313 0.0462 6.0738 0.0531
 8473948 0.2737 0.0226 -4.3961 0.0528 6.2620 0.0591
 8602888 0.2193 0.0279 -4.5897 0.0859 5.9425 0.1114
 8603304 0.2496 0.0163 -4.5030 0.0438 6.0483 0.0484
 9507963 0.1745 0.0151 -4.7588 0.0530 5.7541 0.0763
 9630929 0.2154 0.0271 -4.5578 0.0829 6.0880 0.1055
 9690571 0.2056 0.0090 -4.6051 0.0176 5.9997 0.0119
10053675 0.2616 0.0102 -4.4144 0.0213 6.2655 0.0194
10186327 0.2213 0.0173 -4.5262 0.0462 6.1566 0.0538
 9932697 0.2769 0.0278 -4.4409 0.0675 6.1164 0.0781
 9872677 0.1965 0.0112 -4.6849 0.0317 5.7832 0.0323
 9812357 0.2126 0.0131 -4.5524 0.0314 6.1434 0.0337
 9872188 0.2640 0.0045 -4.4215 0.0072 6.2292 0.0006
 9812214 0.2092 0.0209 -4.6951 0.0706 5.6660 0.0955
 9691853 0.2121 0.0097 -4.5665 0.0192 6.0880 0.0155
 9691311 0.2249 0.0173 -4.5782 0.0505 5.9450 0.0595
 9992209 0.1963 0.0143 -4.6272 0.0401 6.0259 0.0477
10187180 0.2101 0.0199 -4.6023 0.0613 5.9673 0.0773
10186796 0.2026 0.0073 -4.6965 0.0186 5.6993 0.0074
 9993334 0.1636 0.0167 -4.8465 0.0699 5.5038 0.1256
10189039 0.2027 0.0054 -4.6042 0.0007 6.0383 0.0158
10188891 0.1834 0.0214 -4.7147 0.0808 5.8119 0.1186
10057759 0.1675 0.0111 -4.8024 0.0298 5.6766 0.0329
10057846 0.2282 0.0256 -4.5724 0.0757 5.9449 0.0953
 9694337 0.2633 0.0263 -4.4557 0.0661 6.1280 0.0771
 9754973 0.3149 0.0089 -4.3077 0.0199 6.3623 0.0180
 9508900 0.1673 0.0099 -4.8135 0.0235 5.6098 0.0172
 9872770 0.2113 0.0215 -4.5926 0.0663 5.9933 0.0841
 9692443 0.1913 0.0242 -4.6848 0.0879 5.8351 0.1254
10122239 0.1951 0.0201 -4.6520 0.0675 5.9277 0.0904
10190060 0.1666 0.0165 -4.8136 0.0666 5.6282 0.1109
10255586 0.1891 0.0098 -4.7103 0.0249 5.7580 0.0206
 9070728 0.1770 0.0304 -4.7727 0.1281 5.6406 0.2111
 9446277 0.1513 0.0297 -4.9566 0.1676 5.0894 0.4603
 9000519 0.1740 0.0285 -4.7710 0.1238 5.6981 0.2039
 9000684 0.1991 0.0196 -4.6573 0.0651 5.8622 0.0864
 9001033 0.1936 0.0184 -4.6403 0.0597 6.0074 0.0782
 9448307 0.1894 0.0261 -4.6630 0.0969 5.9655 0.1368
 9509978 0.1758 0.0237 -4.7458 0.0986 5.8001 0.1545
 9324854 0.1628 0.0134 -4.8498 0.0488 5.5051 0.0780
 9329214 0.1506 0.0151 -4.9407 0.0705 5.2910 0.1764
 9267969 0.1689 0.0150 -4.7965 0.0555 5.6712 0.0856
 9758219 0.1628 0.0228 -4.8558 0.1075 5.4678 0.2097
 9699139 0.2905 0.0190 -4.3539 0.0420 6.3179 0.0451
 9698904 0.1925 0.0112 -4.7109 0.0328 5.7232 0.0340
 9696985 0.2010 0.0233 -4.7160 0.0819 5.6452 0.1172
 9697966 0.1716 0.0162 -4.7844 0.0614 5.6740 0.0950
 9575132 0.2109 0.0292 -4.5955 0.0935 5.9854 0.1232
 9636957 0.1562 0.0221 -4.9099 0.1123 5.2924 0.2595
 9515348 0.3551 0.0158 -4.3158 0.0379 6.2305 0.0389
 9514388 0.1825 0.0068 -4.7566 0.0105 5.6433 0.0105
 9205787 0.4362 0.0141 -4.0587 0.0226 6.7453 0.0222
 9451332 0.2208 0.0314 -4.6457 0.0986 5.7592 0.1339
 9005040 0.2145 0.0278 -4.6311 0.0890 5.8382 0.1191
 8870437 0.2159 0.0253 -4.5590 0.0769 6.0782 0.0973
 9004960 0.1659 0.0044 -4.8174 0.0177 5.6251 0.0837
 9141534 0.2594 0.0105 -4.4266 0.0228 6.2372 0.0211
 9388834 0.2149 0.0132 -4.6372 0.0402 5.8164 0.0447
 9572461 0.1869 0.0199 -4.7136 0.0722 5.7690 0.1035
 9572983 0.2026 0.0261 -4.6083 0.0872 6.0218 0.1159
 9449270 0.2005 0.0187 -4.6208 0.0589 5.9942 0.0754
 9449261 0.2002 0.0254 -4.6283 0.0863 5.9657 0.1164
 9634878 0.2792 0.0287 -4.4381 0.0692 6.1162 0.0801
 9635194 0.2093 0.0126 -4.5626 0.0294 6.1418 0.0310
 9635030 0.1843 0.0203 -4.7053 0.0748 5.8417 0.1076
 9876702 0.2038 0.0255 -4.5907 0.0837 6.0863 0.1095
 9817168 0.1906 0.0117 -4.7001 0.0337 5.7818 0.0364
 9877739 0.2409 0.0092 -4.4567 0.0165 6.2538 0.0132
 9265521 0.1845 0.0166 -4.6986 0.0563 5.8726 0.0767
 9139202 0.1716 0.0081 -4.7687 0.0082 5.7782 0.0106
 9389487 0.1985 0.0266 -4.6670 0.0928 5.8311 0.1301
 9512272 0.1925 0.0230 -4.6521 0.0813 5.9650 0.1119
 9511704 0.1763 0.0147 -4.7914 0.0532 5.5689 0.0770
 9450259 0.2336 0.0211 -4.5273 0.0589 6.0571 0.0702
 9389208 0.1744 0.0248 -4.7496 0.1065 5.8175 0.1686
 9325976 0.2162 0.0288 -4.5392 0.0878 6.1587 0.1111
 9510673 0.1908 0.0241 -4.6823 0.0878 5.8522 0.1250
 9510418 0.1860 0.0224 -4.7474 0.0852 5.6449 0.1297
 9388438 0.1854 0.0258 -4.7115 0.0989 5.7957 0.1474
 9326382 0.1773 0.0246 -4.7383 0.1017 5.8063 0.1580
 9388101 0.1627 0.0087 -4.8500 0.0158 5.5061 0.0052
 9202007 0.1775 0.0191 -4.7500 0.0737 5.7395 0.1120
 9202350 0.1649 0.0092 -4.9147 0.0290 5.1450 0.0141
 8934739 0.2017 0.0234 -4.6135 0.0771 6.0108 0.1017
 8934859 0.1379 0.0274 -5.0809 0.2002    NaN    NaN
 9695086 0.1598 0.0302 -4.8933 0.1524 5.3169 0.3303
 9572256 0.1425 0.0302 -5.0273 0.2038 4.6693 0.8628
10323670 0.1926 0.0068 -4.6537 0.0046 5.9559 0.0100
10323699 0.1899 0.0275 -4.6601 0.1026 5.9715 0.1448
10780012 0.1933 0.0192 -4.6586 0.0647 5.9219 0.0868
10845320 0.1804 0.0213 -4.7424 0.0826 5.7289 0.1259
10518183 0.2408 0.0300 -4.4847 0.0806 6.1542 0.0977
10124472 0.2246 0.0200 -4.5528 0.0574 6.0305 0.0692
10125510 0.2303 0.0187 -4.5282 0.0515 6.0751 0.0603
10059827 0.2172 0.0114 -4.5360 0.0245 6.1601 0.0238
10258928 0.1908 0.0175 -4.6692 0.0578 5.9091 0.0767
10123536 0.2048 0.0285 -4.6016 0.0946 6.0237 0.1257
 9996920 0.1774 0.0151 -4.7758 0.0541 5.6228 0.0778
 9877620 0.1777 0.0276 -4.7261 0.1170 5.8782 0.1795
 9996832 0.2076 0.0164 -4.5924 0.0474 6.0305 0.0570
 9506557 0.1813 0.0137 -4.7523 0.0456 5.6741 0.0597
10907438 0.1670 0.0038 -4.7999 0.0264 5.7202 0.0958
10847118 0.3803 0.0312 -4.2100 0.0549 6.4484 0.0588
10782194 0.1610 0.0141 -4.8546 0.0538 5.5278 0.0919
11016028 0.1913 0.0224 -4.6495 0.0791 6.0017 0.1084
10848050 0.1893 0.0267 -4.7232 0.1003 5.7059 0.1509
10906027 0.3000 0.0225 -4.3165 0.0470 6.3939 0.0511
10585871 0.1776 0.0298 -4.7555 0.1253 5.7114 0.2012
11017907 0.2372 0.0169 -4.5270 0.0461 6.0372 0.0524
11072189 0.2399 0.0289 -4.4572 0.0763 6.2604 0.0912
10062458 0.2061 0.0271 -4.5829 0.0881 6.0896 0.1150
10063208 0.1770 0.0236 -4.7653 0.0964 5.6740 0.1547
10062560 0.1783 0.0261 -4.8342 0.1085 5.3803 0.1955
 9940526 0.1914 0.0259 -4.6943 0.0950 5.7959 0.1378
10391226 0.2206 0.0263 -4.5449 0.0780 6.0894 0.0979
10194704 0.1506 0.0312 -5.0000 0.1727 4.7589 0.6016
10260932 0.1610 0.0192 -4.8773 0.0882 5.3842 0.1787
10325974 0.2197 0.0259 -4.6369 0.0819 5.7913 0.1084
10455016 0.2044 0.0261 -4.6419 0.0873 5.8722 0.1186
10454901 0.1812 0.0088 -4.7497 0.0197 5.6867 0.0097
10456004 0.1815 0.0163 -4.7186 0.0564 5.8241 0.0783
10520869 0.1675 0.0301 -4.8283 0.1397 5.5248 0.2566
10457608 0.1797 0.0197 -4.7216 0.0749 5.8480 0.1103
10126314 0.2205 0.0145 -4.5275 0.0362 6.1596 0.0399
10325351 0.1560 0.0140 -4.8962 0.0569 5.4014 0.1111
 9990398 0.1579 0.0211 -4.8945 0.1035 5.3492 0.2258
10184577 0.2382 0.0116 -4.4822 0.0261 6.1803 0.0255
10117130 0.1722 0.0064 -4.7696 0.0022 5.7505 0.0336
10516046 0.1962 0.0285 -4.7018 0.1023 5.7255 0.1496
10516401 0.1992 0.0208 -4.6129 0.0674 6.0498 0.0879
10580274 0.1682 0.0157 -4.8400 0.0627 5.4555 0.1054
10255668 0.1977 0.0200 -4.6242 0.0650 6.0177 0.0851
10581794 0.1935 0.0201 -4.6417 0.0673 6.0022 0.0899
10645950 0.2103 0.0262 -4.6271 0.0849 5.8786 0.1133
10710018 0.1964 0.0306 -4.6547 0.1093 5.9004 0.1535
10386180 0.1942 0.0165 -4.6373 0.0507 6.0110 0.0643
10777589 0.2013 0.0078 -4.5989 0.0083 6.0859 0.0009
10646158 0.2059 0.0100 -4.6056 0.0222 5.9952 0.0190
10843350 0.1988 0.0223 -4.6426 0.0752 5.9225 0.1011
10254279 0.1482 0.0198 -5.0209 0.1069 4.5771 0.4923
10319557 0.1725 0.0170 -4.7953 0.0662 5.6025 0.1051
 8734085 0.2464 0.0265 -4.5769 0.0756 5.8502 0.0940
 8542098 0.2263 0.0217 -4.6387 0.0682 5.7550 0.0870
 8607443 0.2282 0.0244 -4.5427 0.0704 6.0407 0.0868
 8933790 0.2209 0.0212 -4.5165 0.0591 6.2028 0.0712
 8933122 0.2299 0.0249 -4.5314 0.0709 6.0671 0.0871
 8734737 0.2356 0.0250 -4.5602 0.0719 5.9437 0.0890
 8413229 0.1901 0.0095 -4.6546 0.0163 6.0000 0.0104
 8478250 0.1930 0.0304 -4.6421 0.1120 6.0076 0.1559
 8798633 0.1737 0.0223 -4.7674 0.0932 5.7238 0.1502
 8863875 0.1877 0.0135 -4.6816 0.0396 5.8997 0.0479
 8602627 0.2216 0.0088 -4.5640 0.0195 6.0134 0.0148
 8602521 0.2154 0.0127 -4.5522 0.0309 6.1104 0.0326
 9569840 0.1695 0.0069 -4.8652 0.0133 5.3281 0.0239
 9631081 0.1775 0.0184 -4.7474 0.0700 5.7534 0.1051
 9445787 0.1778 0.0238 -4.7557 0.0970 5.7068 0.1536
 9690959 0.1845 0.0184 -4.7788 0.0694 5.5405 0.1052
 9991259 0.1977 0.0086 -4.6618 0.0184 5.8586 0.0108
 9932619 0.2120 0.0119 -4.5587 0.0272 6.1225 0.0275
 9872572 0.2104 0.0062 -4.5792 0.0055 6.0536 0.0055
 9752389 0.1822 0.0219 -4.8088 0.0870 5.4474 0.1445
 9812524 0.2040 0.0106 -4.6415 0.0279 5.8764 0.0266
10121431 0.1876 0.0100 -4.6979 0.0239 5.8268 0.0203
 9632205 0.1803 0.0098 -4.7325 0.0221 5.7767 0.0167
 9570402 0.1873 0.0164 -4.6795 0.0535 5.9191 0.0709
 9631730 0.2138 0.0196 -4.5895 0.0591 5.9829 0.0734
 9632251 0.2060 0.0095 -4.5823 0.0170 6.0951 0.0125
 9813459 0.1713 0.0060 -4.7780 0.0041 5.7211 0.0398
 9813659 0.1749 0.0303 -4.7831 0.1304 5.6236 0.2190
 9692257 0.1818 0.0094 -4.7022 0.0164 5.9148 0.0092
 9692373 0.1763 0.0240 -4.7353 0.1007 5.8584 0.1556
10122780 0.1868 0.0171 -4.7814 0.0638 5.5142 0.0938
 9935583 0.1779 0.0275 -4.7282 0.1159 5.8543 0.1785
 9323901 0.1712 0.0200 -4.7956 0.0833 5.6239 0.1387
 9447807 0.1745 0.0209 -4.7858 0.0857 5.6167 0.1402
 9386626 0.1745 0.0041 -4.7629 0.0146 5.7298 0.0610
 9135406 0.1863 0.0214 -4.6908 0.0784 5.8786 0.1117
 9329114 0.1631 0.0113 -4.8464 0.0343 5.5170 0.0425
 9329262 0.1980 0.0178 -4.6379 0.0567 5.9514 0.0729
 9267355 0.1653 0.0080 -4.8118 0.0058 5.6984 0.0202
 9818275 0.1834 0.0182 -4.7153 0.0655 5.8086 0.0933
 9697315 0.1836 0.0209 -4.7213 0.0785 5.7777 0.1156
 9819569 0.1587 0.0197 -4.8736 0.0948 5.4730 0.1931
 9697140 0.1359 0.0239 -5.1055 0.1749    NaN    NaN
 9330285 0.1561 0.0206 -4.8879 0.1076 5.5148 0.2293
 9698753 0.1949 0.0270 -4.6397 0.0962 5.9871 0.1325
 9576123 0.1833 0.0092 -4.6930 0.0151 5.9329 0.0072
 9698737 0.1673 0.0261 -4.7995 0.1231 5.7091 0.2129
 9514903 0.1700 0.0214 -4.8431 0.0925 5.4198 0.1698
 9515315 0.3428 0.0164 -4.2026 0.0291 6.5857 0.0295
 9453090 0.1790 0.0129 -4.7516 0.0410 5.7078 0.0518
 9513894 0.1893 0.0245 -4.6593 0.0901 5.9907 0.1261
 9452213 0.2191 0.0147 -4.5401 0.0378 6.1222 0.0422
 9575617 0.1905 0.0153 -4.6533 0.0460 5.9973 0.0579
 9268236 0.2859 0.0144 -4.3514 0.0310 6.3462 0.0317
 8803477 0.1622 0.0196 -4.8371 0.0909 5.6343 0.1677
 8867629 0.1583 0.0164 -4.8864 0.0725 5.3934 0.1467
 8935673 0.2006 0.0300 -4.6215 0.1032 5.9890 0.1403
 9141881 0.2563 0.0157 -4.4227 0.0364 6.2686 0.0390
 9006890 0.4864 0.0301 -4.1552 0.0508 6.3977 0.0531
 8543492 0.2044 0.0240 -4.6249 0.0792 5.9342 0.1053
 9140778 0.1658 0.0150 -4.8245 0.0574 5.5812 0.0935
 9140652 0.1830 0.0293 -4.7107 0.1170 5.8372 0.1761
 8674107 0.1593 0.0289 -4.8603 0.1552 5.5738 0.3045
 8544726 0.1656 0.0223 -4.8239 0.1021 5.5896 0.1844
 8609302 0.1687 0.0104 -4.7900 0.0240 5.7257 0.0213
 9388748 0.1767 0.0183 -4.7726 0.0706 5.6454 0.1093
 9635493 0.1875 0.0050 -4.6840 0.0050 5.8918 0.0294
 9816984 0.1968 0.0094 -4.6387 0.0190 5.9630 0.0138
 9327096 0.1992 0.0150 -4.6220 0.0433 6.0056 0.0521
 9512567 0.1982 0.0251 -4.6179 0.0858 6.0420 0.1150
 9450219 0.1863 0.0105 -4.7300 0.0290 5.7088 0.0275
 9450587 0.1946 0.0262 -4.6361 0.0931 6.0097 0.1276
 9510858 0.1859 0.0126 -4.6939 0.0357 5.8700 0.0416
 9510851 0.1802 0.0066 -4.7280 0.0031 5.8014 0.0190
 9388046 0.1689 0.0095 -4.8193 0.0232 5.5459 0.0142
 9326289 0.1997 0.0267 -4.6744 0.0931 5.7944 0.1311
 9072156 0.1749 0.0130 -4.7971 0.0443 5.5618 0.0594
 9202006 0.1602 0.0285 -4.8604 0.1469 5.5145 0.2907
 9003136 0.1650 0.0220 -4.8388 0.1005 5.5168 0.1873
 9073065 0.1845 0.0287 -4.6848 0.1141 5.9514 0.1662
 9695072 0.1645 0.0206 -4.8323 0.0931 5.5670 0.1700
 9572296 0.1728 0.0160 -4.7644 0.0589 5.7665 0.0882
 9996414 0.1822 0.0259 -4.7980 0.1038 5.4874 0.1740
10454077 0.1780 0.0266 -4.7240 0.1118 5.8824 0.1708
10713930 0.2081 0.0241 -4.5957 0.0767 6.0108 0.0995
10452907 0.2029 0.0250 -4.6242 0.0831 5.9524 0.1112
10387773 0.2200 0.0241 -4.5185 0.0694 6.2051 0.0852
10452551 0.2057 0.0160 -4.6444 0.0498 5.8530 0.0610
10388106 0.1969 0.0200 -4.6232 0.0653 6.0374 0.0855
10322938 0.1774 0.0293 -4.7660 0.1229 5.6662 0.2002
10322312 0.2060 0.0174 -4.5794 0.0502 6.1087 0.0612
10258788 0.2233 0.0087 -4.5278 0.0160 6.1307 0.0113
10058384 0.2032 0.0129 -4.5977 0.0325 6.0617 0.0355
 9996614 0.1808 0.0308 -4.7103 0.1277 5.8874 0.1924
11121209 0.1857 0.0187 -4.7438 0.0688 5.6614 0.1006
11336446 0.2032 0.0296 -4.5916 0.0996 6.0925 0.1318
10905276 0.1946 0.0079 -4.6569 0.0127 5.9118 0.0025
10904376 0.1591 0.0113 -4.8909 0.0373 5.3435 0.0510
10904269 0.1855 0.0132 -4.7729 0.0453 5.5550 0.0577
10959552 0.1759 0.0149 -4.7409 0.0506 5.8315 0.0708
11123394 0.1744 0.0309 -4.7585 0.1359 5.7579 0.2195
11123264 0.2053 0.0170 -4.5960 0.0501 6.0412 0.0612
11282050 0.1493 0.0270 -4.9813 0.1543 4.9392 0.4915
11280879 0.1768 0.0137 -4.7570 0.0455 5.7175 0.0611
11281428 0.1745 0.0265 -4.7705 0.1134 5.6909 0.1859
11227579 0.1651 0.0187 -4.8265 0.0812 5.5884 0.1439
11175984 0.3076 0.0256 -4.3212 0.0538 6.3487 0.0591
10904581 0.3181 0.0193 -4.3420 0.0434 6.2553 0.0462
11014425 0.2372 0.0098 -4.4638 0.0179 6.2580 0.0151
10843923 0.4078 0.0137 -4.1386 0.0260 6.5799 0.0257
10960242 0.4738 0.0258 -4.0971 0.0418 6.5592 0.0431
10782730 0.1907 0.0259 -4.6889 0.0955 5.8259 0.1379
10962699 0.1716 0.0299 -4.7682 0.1367 5.7799 0.2239
11071445 0.2813 0.0269 -4.3300 0.0577 6.4449 0.0644
11016632 0.1601 0.0199 -4.8528 0.0965 5.6127 0.1855
10906194 0.2105 0.0263 -4.5641 0.0826 6.1181 0.1057
10783081 0.1627 0.0261 -4.8811 0.1255 5.3340 0.2626
10848553 0.2189 0.0182 -4.5736 0.0531 5.9996 0.0639
10848334 0.1949 0.0101 -4.6493 0.0224 5.9422 0.0191
10717090 0.2376 0.0312 -4.5024 0.0857 6.1148 0.1053
10782875 0.1794 0.0262 -4.7622 0.1065 5.6555 0.1709
10261514 0.1540 0.0293 -4.9071 0.1715 5.4467 0.3799
10326924 0.2082 0.0212 -4.6536 0.0694 5.8045 0.0917
10062905 0.2310 0.0255 -4.5958 0.0762 5.8597 0.0968
10128386 0.2029 0.0178 -4.6130 0.0545 5.9979 0.0683
 9878986 0.1683 0.0144 -4.8159 0.0531 5.5741 0.0821
 9940802 0.1702 0.0193 -4.8476 0.0818 5.3973 0.1483
 9938637 0.1827 0.0113 -4.6990 0.0274 5.9097 0.0282
 9878478 0.1893 0.0216 -4.6730 0.0773 5.9157 0.1080
10456512 0.1943 0.0133 -4.7242 0.0438 5.6619 0.0530
10260110 0.1687 0.0304 -4.8266 0.1393 5.5130 0.2547
10390226 0.1971 0.0246 -4.6366 0.0847 5.9690 0.1151
10390734 0.1854 0.0104 -4.6943 0.0240 5.8770 0.0216
10390040 0.2136 0.0139 -4.5785 0.0373 6.0253 0.0415
10457496 0.2128 0.0253 -4.6352 0.0817 5.8356 0.1088
10127120 0.1706 0.0162 -4.7767 0.0611 5.7549 0.0942
 9998786 0.1586 0.0122 -4.8665 0.0401 5.5569 0.0621
10193015 0.1754 0.0092 -4.7695 0.0200 5.6797 0.0105
10324657 0.2154 0.0169 -4.5505 0.0466 6.1181 0.0549
10646889 0.2564 0.0304 -4.4723 0.0778 6.1090 0.0930
10581163 0.1828 0.0271 -4.7244 0.1074 5.7748 0.1637
10517358 0.2104 0.0071 -4.5951 0.0113 5.9918 0.0021
10255081 0.1997 0.0193 -4.6101 0.0608 6.0552 0.0780
10386155 0.1713 0.0231 -4.7842 0.1001 5.6833 0.1669
10319773 0.1735 0.0101 -4.7593 0.0220 5.7799 0.0174
 2553192 0.2116 0.0133 -4.5669 0.0335 6.0913 0.0364
 2830425 0.2079 0.0217 -4.5903 0.0675 6.0355 0.0861
 2832402 0.2416 0.0262 -4.5664 0.0748 5.8986 0.0928
 2692838 0.1827 0.0309 -4.7088 0.1248 5.8531 0.1877
 2694741 0.3630 0.0079 -4.2878 0.0238 6.2840 0.0219
 2969989 0.2606 0.0124 -4.4484 0.0304 6.1617 0.0305
 2969169 0.2378 0.0229 -4.5782 0.0669 5.8809 0.0822
 2969635 0.2258 0.0058 -4.4981 0.0025 6.2284 0.0063
 2831425 0.2232 0.0171 -4.5216 0.0455 6.1566 0.0526
 2282309 0.1917 0.0200 -4.6721 0.0690 5.8842 0.0945
 3215201 0.1804 0.0168 -4.7344 0.0601 5.7652 0.0858
 3095115 0.2281 0.0050 -4.4960 0.0008 6.2122 0.0088
 3725659 0.1973 0.0138 -4.6291 0.0383 6.0001 0.0447
 4345330 0.1499 0.0167 -4.9573 0.0837 5.1310 0.2352
 4243008 0.1458 0.0122 -5.0244 0.0520 4.5671 0.2132
 4345548 0.1903 0.0150 -4.7313 0.0511 5.6671 0.0669
 4242173 0.1936 0.0057 -4.6657 0.0022 5.8870 0.0161
 4345937 0.1633 0.0066 -4.8342 0.0024 5.5968 0.0478
 4541680 0.1733 0.0296 -4.8391 0.1285 5.4023 0.2387
 4344991 0.1796 0.0088 -4.7801 0.0222 5.5803 0.0117
 4633577 0.2260 0.0271 -4.5945 0.0817 5.8880 0.1050
 4726879 0.1927 0.0128 -4.6688 0.0361 5.8856 0.0412
 4726481 0.2373 0.0169 -4.5957 0.0511 5.8327 0.0595
 5078702 0.2070 0.0142 -4.5827 0.0375 6.0782 0.0427
 5342732 0.1994 0.0198 -4.6417 0.0647 5.9198 0.0851
 4992554 0.1870 0.0171 -4.6864 0.0576 5.8892 0.0778
 4904242 0.2079 0.0152 -4.5915 0.0425 6.0305 0.0498
 4816359 0.2200 0.0142 -4.5420 0.0366 6.1063 0.0403
 4816485 0.2258 0.0229 -4.5578 0.0670 6.0056 0.0827
 4728235 0.2710 0.0146 -4.4076 0.0342 6.2387 0.0356
 4815965 0.2888 0.0129 -4.4806 0.0379 5.9732 0.0388
 4542179 0.1998 0.0184 -4.7089 0.0635 5.6761 0.0859
 4542296 0.1973 0.0100 -4.6466 0.0227 5.9233 0.0192
 4727924 0.1993 0.0282 -4.6793 0.0987 5.7803 0.1404
 4727738 0.2149 0.0091 -4.5582 0.0172 6.0913 0.0126
 5343174 0.1984 0.0274 -4.6723 0.0961 5.8134 0.1357
 5255773 0.1885 0.0194 -4.7382 0.0710 5.6577 0.1032
 5080125 0.2023 0.0249 -4.6062 0.0824 6.0342 0.1089
 5079853 0.1786 0.0180 -4.7549 0.0679 5.6977 0.1018
 5166985 0.1853 0.0179 -4.7231 0.0638 5.7479 0.0904
 5343615 0.1822 0.0109 -4.7024 0.0254 5.9007 0.0248
 4540969 0.1879 0.0170 -4.6817 0.0567 5.8967 0.0761
 5081738 0.1650 0.0059 -4.8187 0.0084 5.6493 0.0583
 4993404 0.1667 0.0215 -4.8198 0.0961 5.5859 0.1710
 5082135 0.2186 0.0265 -4.6411 0.0841 5.7843 0.1122
 5257199 0.1877 0.0141 -4.6695 0.0414 5.9660 0.0512
 5168688 0.1565 0.0223 -4.9433 0.1120 5.0824 0.2928
 5169503 0.1658 0.0301 -4.8183 0.1451 5.6201 0.2608
 4995116 0.1821 0.0065 -4.7308 0.0051 5.7567 0.0166
 4907303 0.2832 0.0305 -4.3416 0.0664 6.3924 0.0750
 4638608 0.2538 0.0133 -4.5321 0.0383 5.9470 0.0403
 4545495 0.1605 0.0239 -4.8727 0.1171 5.4205 0.2401
 4638423 0.1591 0.0200 -4.9220 0.0955 5.1684 0.2244
 4244183 0.1719 0.0097 -4.7839 0.0225 5.6709 0.0160
 4346343 0.1862 0.0136 -4.6809 0.0397 5.9327 0.0485
 4446240 0.1443 0.0178 -5.0314 0.0980 4.4929 0.5450
 4543482 0.1710 0.0163 -4.7772 0.0615 5.7362 0.0948
 4636093 0.1501 0.0194 -4.9516 0.1038 5.1749 0.2876
 4445946 0.1877 0.0121 -4.6673 0.0303 5.9811 0.0332
 4637137 0.1708 0.0177 -4.7823 0.0703 5.7071 0.1121
 4543677 0.1807 0.0314 -4.7259 0.1291 5.8025 0.1988
 5083113 0.2009 0.0235 -4.6199 0.0781 5.9924 0.1038
 5082548 0.1787 0.0214 -4.7264 0.0840 5.8428 0.1263
 4908107 0.1485 0.0249 -4.9714 0.1456 5.0547 0.4412
 3527998 0.1953 0.0178 -4.6554 0.0578 5.9097 0.0755
 3527639 0.1868 0.0239 -4.6738 0.0898 5.9623 0.1275
 4037745 0.1828 0.0148 -4.7108 0.0479 5.8397 0.0631
 4137896 0.2009 0.0153 -4.6567 0.0477 5.8479 0.0585
 3937978 0.1893 0.0069 -4.6652 0.0037 5.9558 0.0118
 4040197 0.1816 0.0136 -4.7418 0.0445 5.7154 0.0574
 3938038 0.1902 0.0242 -4.6989 0.0887 5.7903 0.1284
 4140171 0.1879 0.0231 -4.6774 0.0848 5.9178 0.1203
 3628692 0.1990 0.0150 -4.6175 0.0426 6.0305 0.0511
 3936903 0.1878 0.0129 -4.6678 0.0346 5.9734 0.0402
 3936586 0.2379 0.0162 -4.5947 0.0491 5.8328 0.0565
 3937170 0.2125 0.0299 -4.6639 0.0980 5.7457 0.1358
 4035297 0.2142 0.0125 -4.5486 0.0291 6.1404 0.0302
 3424174 0.1814 0.0191 -4.7458 0.0719 5.7006 0.1073
 3322785 0.1639 0.0213 -4.8925 0.0978 5.2615 0.2065
 3831762 0.1525 0.0101 -4.9557 0.0317 5.0665 0.0316
 3831800 0.1588 0.0256 -4.9250 0.1276 5.1567 0.3086
 4643703 0.1611 0.0189 -4.8619 0.0865 5.4730 0.1683
 4550480 0.1653 0.0231 -4.8449 0.1060 5.4772 0.2006
 4642658 0.1609 0.0225 -4.8746 0.1081 5.4012 0.2219
 4643456 0.1559 0.0112 -4.9180 0.0376 5.2466 0.0544
 4249218 0.3186 0.0315 -4.3716 0.0677 6.1751 0.0762
 4251081 0.1688 0.0087 -4.8202 0.0181 5.5427 0.0019
 3737813 0.1820 0.0129 -4.7048 0.0367 5.8903 0.0444
 3943775 0.3595 0.0295 -4.2982 0.0585 6.2653 0.0637
 3942959 0.2573 0.0109 -4.4309 0.0240 6.2350 0.0228
 3736514 0.2652 0.0315 -4.4351 0.0769 6.1810 0.0903
 3837527 0.2274 0.0202 -4.6263 0.0629 5.7866 0.0785
 4143755 0.1942 0.0151 -4.6614 0.0464 5.8982 0.0577
 3941345 0.1859 0.0174 -4.7054 0.0605 5.8165 0.0837
 4144514 0.2481 0.0274 -4.4844 0.0721 6.1126 0.0862
 3941874 0.2516 0.0145 -4.4482 0.0346 6.2101 0.0365
 3218952 0.1511 0.0278 -4.9408 0.1619 5.2347 0.4145
 3222359 0.1691 0.0096 -4.8880 0.0313 5.2321 0.0242
 3221766 0.2070 0.0148 -4.5797 0.0396 6.0919 0.0458
 3221535 0.1874 0.0224 -4.6807 0.0820 5.9106 0.1162
 3222491 0.1711 0.0285 -4.7894 0.1277 5.6590 0.2173
 2976280 0.1540 0.0275 -4.9080 0.1586 5.4241 0.3565
 3220719 0.1706 0.0034 -4.7913 0.0199 5.6582 0.0818
 3327578 0.2270 0.0131 -4.4999 0.0299 6.2078 0.0312
 3101262 0.1704 0.0147 -4.7803 0.0522 5.7338 0.0774
 3331658 0.1628 0.0167 -4.8508 0.0711 5.4986 0.1296
 3329504 0.1630 0.0289 -4.8410 0.1434 5.5553 0.2709
 4820904 0.1840 0.0192 -4.7116 0.0698 5.8168 0.1001
 4996722 0.1898 0.0078 -4.7189 0.0164 5.7173 0.0040
 4820972 0.1722 0.0209 -4.7655 0.0874 5.7785 0.1399
 4908774 0.1716 0.0272 -4.7872 0.1206 5.6595 0.2040
 4996108 0.1528 0.0206 -4.9349 0.1076 5.2119 0.2750
 5348086 0.1767 0.0312 -4.7635 0.1322 5.6873 0.2151
 5434734 0.2167 0.0274 -4.5663 0.0840 6.0435 0.1075
 5776695 0.2673 0.0135 -4.3882 0.0290 6.3216 0.0294
 5605496 0.2248 0.0256 -4.5411 0.0745 6.0699 0.0927
 5777118 0.2042 0.0037 -4.5879 0.0100 6.0950 0.0287
 5776489 0.2124 0.0194 -4.5858 0.0583 6.0082 0.0723
 5691316 0.2229 0.0271 -4.5673 0.0810 5.9930 0.1029
 5945792 0.2048 0.0171 -4.6030 0.0510 6.0175 0.0627
 5946620 0.2098 0.0221 -4.5652 0.0674 6.1222 0.0848
 5776319 0.1998 0.0180 -4.6450 0.0576 5.9022 0.0742
 5604550 0.2749 0.0310 -4.3535 0.0692 6.3985 0.0788
 5173091 0.2292 0.0240 -4.4854 0.0655 6.2462 0.0785
 5347085 0.2189 0.0089 -4.5236 0.0140 6.1956 0.0093
 5259557 0.2174 0.0263 -4.5535 0.0796 6.0861 0.1006
 5518939 0.2270 0.0247 -4.5447 0.0716 6.0416 0.0886
 5346971 0.2296 0.0223 -4.4827 0.0598 6.2535 0.0710
 5433374 0.2089 0.0072 -4.6841 0.0199 5.7023 0.0096
 5261482 0.1820 0.0282 -4.7410 0.1130 5.7127 0.1765
 5520288 0.2364 0.0298 -4.4917 0.0816 6.1593 0.0994
 5261618 0.1673 0.0301 -4.8104 0.1424 5.6277 0.2521
 5085174 0.2219 0.0134 -4.5413 0.0339 6.0921 0.0364
 5260359 0.2266 0.0297 -4.5184 0.0857 6.1380 0.1066
 4910252 0.2632 0.0194 -4.4321 0.0474 6.1998 0.0528
 4733082 0.2111 0.0268 -4.5910 0.0852 6.0008 0.1110
 4821709 0.2037 0.0226 -4.6225 0.0738 5.9506 0.0973
 4911028 0.1812 0.0270 -4.7409 0.1082 5.7243 0.1687
 4909945 0.2081 0.0193 -4.6061 0.0597 5.9709 0.0752
 5948734 0.1599 0.0122 -4.8975 0.0447 5.2905 0.0717
 6191653 0.1632 0.0217 -4.8303 0.1028 5.6386 0.1884
 5947384 0.2351 0.0237 -4.5081 0.0650 6.1119 0.0781
 5949199 0.4235 0.0160 -4.1425 0.0306 6.5338 0.0307
 6191093 0.3975 0.0095 -4.2802 0.0296 6.2358 0.0285
 5522469 0.2310 0.0256 -4.4964 0.0709 6.1843 0.0858
 5522535 0.3169 0.0429 -4.2850 0.0826 6.4233 0.0927
 5351263 0.1845 0.0124 -4.7279 0.0377 5.7383 0.0444
 4912275 0.1934 0.0233 -4.6603 0.0824 5.9139 0.1141
 4911421 0.1438 0.0223 -5.0119 0.1450 4.9001 0.5742
 5350503 0.1548 0.0312 -4.9014 0.1785 5.4339 0.3886
 5511076 0.2039 0.0247 -4.5920 0.0804 6.0791 0.1049
 5077245 0.2167 0.0249 -4.5524 0.0748 6.0969 0.0941
 5164250 0.1841 0.0185 -4.6984 0.0656 5.8805 0.0922
 5252847 0.2012 0.0113 -4.6073 0.0258 6.0462 0.0254
 5773422 0.2048 0.0213 -4.6031 0.0676 6.0174 0.0871
 5688137 0.1970 0.0190 -4.6327 0.0615 5.9886 0.0802
 5860444 0.2160 0.0077 -4.5385 0.0096 6.1632 0.0026
 5860441 0.2921 0.0099 -4.3424 0.0208 6.3466 0.0191
 5513893 0.2023 0.0147 -4.6182 0.0423 5.9829 0.0501
 5600329 0.2372 0.0052 -4.4622 0.0022 6.2646 0.0059
 5514629 0.1972 0.0284 -4.6381 0.1000 5.9611 0.1377
 5428553 0.2203 0.0140 -4.5234 0.0341 6.1794 0.0371
 5513998 0.1759 0.0195 -4.7875 0.0778 5.5909 0.1251
 5601151 0.2035 0.0211 -4.6073 0.0674 6.0147 0.0872
 5346697 0.2807 0.0178 -4.3779 0.0404 6.2866 0.0434
 5517591 0.1921 0.0183 -4.6918 0.0629 5.7989 0.0856
 5603270 0.2167 0.0126 -4.5383 0.0291 6.1557 0.0303
 5775100 0.2182 0.0276 -4.5336 0.0828 6.1587 0.1039
 5690085 0.2515 0.0170 -4.4308 0.0400 6.2713 0.0437
 5861386 0.1736 0.0296 -4.7522 0.1329 5.8308 0.2121
 5858897 0.2172 0.0237 -4.6302 0.0751 5.8253 0.0980
 5941980 0.2533 0.0266 -4.5431 0.0732 5.9182 0.0891
 6025223 0.2132 0.0224 -4.6776 0.0742 5.7000 0.0998
 5942739 0.2194 0.0113 -4.5641 0.0280 6.0293 0.0275
 6106304 0.2134 0.0179 -4.5596 0.0510 6.1019 0.0613
 5944031 0.2096 0.0175 -4.5981 0.0521 5.9872 0.0636
 5859281 0.1917 0.0119 -4.6771 0.0327 5.8625 0.0354
 5430284 0.1610 0.0301 -4.8649 0.1520 5.4563 0.3043
 6345039 0.1850 0.0072 -4.7228 0.0106 5.7529 0.0060
 6502013 0.1878 0.0201 -4.6781 0.0713 5.9162 0.0992
 6502255 0.1937 0.0080 -4.6573 0.0123 5.9232 0.0022
 6345155 0.1792 0.0193 -4.7210 0.0730 5.8639 0.1073
 6345306 0.2008 0.0104 -4.6278 0.0243 5.9598 0.0221
 6267144 0.2079 0.0266 -4.6711 0.0890 5.7489 0.1234
 6346894 0.2369 0.0134 -4.5033 0.0336 6.1161 0.0353
 6504463 0.2096 0.0203 -4.5750 0.0612 6.0798 0.0764
 6425257 0.2270 0.0264 -4.4939 0.0741 6.2332 0.0901
 6504173 0.2100 0.0294 -4.5720 0.0941 6.0879 0.1223
 6346734 0.2013 0.0146 -4.5998 0.0397 6.0821 0.0466
 6347007 0.2057 0.0121 -4.6617 0.0360 5.7940 0.0387
 6504251 0.2036 0.0235 -4.5934 0.0761 6.0765 0.0990
 6105214 0.2143 0.0196 -4.5659 0.0574 6.0670 0.0704
 6104897 0.1957 0.0312 -4.7015 0.1128 5.7302 0.1661
 6266270 0.1872 0.0097 -4.7012 0.0224 5.8169 0.0175
 2282587 0.1697 0.0273 -4.7900 0.1245 5.6910 0.2120
 2691009 0.2227 0.0215 -4.5225 0.0605 6.1575 0.0731
 2968244 0.2100 0.0247 -4.5923 0.0781 6.0059 0.1012
 2553662 0.2193 0.0143 -4.5224 0.0347 6.1958 0.0381
 2553816 0.2177 0.0295 -4.5735 0.0906 6.0095 0.1170
 2693092 0.2007 0.0189 -4.6173 0.0594 6.0062 0.0761
 3217364 0.3176 0.0241 -4.2962 0.0490 6.3872 0.0530
 2281705 0.2056 0.0102 -4.5851 0.0204 6.0876 0.0175
 1994171 0.2150 0.0071 -4.6166 0.0158 5.8819 0.0069
 2967713 0.1852 0.0209 -4.7139 0.0773 5.7891 0.1124
 3215500 0.1973 0.0167 -4.6492 0.0529 5.9118 0.0672
 3322221 0.1871 0.0222 -4.7018 0.0820 5.8164 0.1186
 3214523 0.1999 0.0278 -4.6599 0.0963 5.8452 0.1344
 3214896 0.1873 0.0173 -4.6838 0.0582 5.8962 0.0787
 2966990 0.1832 0.0268 -4.7864 0.1064 5.5230 0.1755
 4542335 0.1681 0.0104 -4.8006 0.0259 5.6676 0.0240
 4345293 0.1602 0.0261 -4.9051 0.1287 5.2458 0.2902
 4541594 0.2356 0.0055 -4.4666 0.0031 6.2615 0.0048
 4445198 0.1990 0.0114 -4.6637 0.0314 5.8388 0.0321
 4345016 0.1694 0.0246 -4.8735 0.1094 5.2927 0.2190
 4990601 0.1918 0.0175 -4.6686 0.0580 5.8976 0.0768
 4816612 0.2032 0.0095 -4.6564 0.0245 5.8305 0.0203
 4816456 0.2097 0.0251 -4.6923 0.0848 5.6721 0.1183
 4727671 0.2367 0.0255 -4.5443 0.0724 5.9864 0.0890
 4728053 0.2248 0.0312 -4.6211 0.0954 5.8136 0.1267
 4542549 0.1991 0.0097 -4.7156 0.0291 5.6582 0.0255
 4542183 0.2280 0.0156 -4.5575 0.0437 5.9933 0.0496
 4634793 0.2102 0.0123 -4.6113 0.0336 5.9341 0.0357
 4635573 0.2369 0.0153 -4.5096 0.0399 6.0952 0.0439
 4635424 0.2249 0.0071 -4.5228 0.0103 6.1359 0.0032
 4344224 0.1977 0.0191 -4.6214 0.0610 6.0315 0.0790
 4343867 0.1898 0.0236 -4.7445 0.0883 5.6236 0.1338
 4240498 0.2368 0.0142 -4.5612 0.0408 5.9352 0.0445
 5082532 0.2067 0.0205 -4.6123 0.0645 5.9608 0.0827
 5169740 0.1807 0.0197 -4.7129 0.0737 5.8744 0.1073
 5083198 0.1773 0.0232 -4.7540 0.0945 5.7227 0.1491
 5082981 0.1919 0.0156 -4.6743 0.0494 5.8727 0.0631
 4637995 0.1759 0.0265 -4.7982 0.1117 5.5454 0.1908
 4544775 0.1657 0.0140 -4.8590 0.0542 5.4009 0.0894
 4639098 0.1887 0.0161 -4.7086 0.0544 5.7683 0.0728
 4447468 0.1804 0.0024 -4.7115 0.0271 5.8913 0.0732
 4729531 0.1971 0.0218 -4.6808 0.0755 5.7935 0.1046
 4728679 0.1722 0.0295 -4.7896 0.1305 5.6361 0.2221
 4728859 0.3097 0.0087 -4.3637 0.0231 6.2213 0.0210
 4636616 0.1796 0.0054 -4.7566 0.0002 5.6774 0.0308
 4544414 0.2059 0.0140 -4.6040 0.0387 6.0017 0.0441
 5258344 0.1703 0.0161 -4.7754 0.0607 5.7820 0.0935
 4731391 0.2294 0.0135 -4.4864 0.0304 6.2400 0.0320
 3325023 0.1852 0.0195 -4.7022 0.0705 5.8420 0.1002
 3936149 0.1914 0.0202 -4.6803 0.0705 5.8523 0.0974
 4136466 0.1899 0.0158 -4.6789 0.0507 5.8792 0.0656
 3424743 0.1782 0.0087 -4.7473 0.0165 5.7410 0.0051
 4140019 0.1814 0.0308 -4.7545 0.1244 5.6642 0.1988
 3834001 0.1952 0.0145 -4.6365 0.0417 5.9978 0.0502
 4040410 0.1623 0.0179 -4.8370 0.0796 5.6269 0.1445
 3934997 0.2373 0.0052 -4.4596 0.0018 6.2744 0.0064
 3934749 0.1746 0.0150 -4.7679 0.0530 5.7025 0.0765
 4549916 0.1768 0.0222 -4.7595 0.0901 5.7042 0.1425
 4453918 0.1644 0.0158 -4.8703 0.0653 5.3631 0.1192
 4452170 0.1621 0.0121 -4.8762 0.0425 5.3691 0.0630
 4352388 0.1710 0.0240 -4.8254 0.1046 5.4862 0.1880
 4352998 0.2025 0.0061 -4.6512 0.0087 5.8543 0.0055
 4353101 0.2099 0.0027 -4.5770 0.0106 6.0686 0.0298
 3840705 0.1670 0.0240 -4.8235 0.1092 5.5582 0.1976
 3737153 0.1597 0.0244 -4.8623 0.1240 5.5209 0.2473
 3636246 0.1681 0.0114 -4.8396 0.0371 5.4597 0.0457
 3840211 0.2893 0.0264 -4.4379 0.0637 6.0835 0.0727
 4247139 0.2006 0.0129 -4.7218 0.0429 5.6287 0.0500
 3939679 0.1372 0.0074 -5.0890 0.0043    NaN    NaN
 4141974 0.1849 0.0119 -4.7293 0.0356 5.7268 0.0402
 4640206 0.1865 0.0226 -4.6889 0.0839 5.8857 0.1203
 4546924 0.1781 0.0284 -4.7548 0.1180 5.7057 0.1887
 4732540 0.2283 0.0092 -4.4950 0.0160 6.2145 0.0122
 4248221 0.1640 0.0294 -4.8867 0.1397 5.2881 0.2957
 4450976 0.2155 0.0102 -4.5527 0.0212 6.1076 0.0186
 4351394 0.1623 0.0234 -4.8616 0.1119 5.4464 0.2220
 4548011 0.1859 0.0098 -4.6789 0.0186 5.9532 0.0135
 4642259 0.2480 0.0176 -4.4276 0.0410 6.3095 0.0453
 4641098 0.1986 0.0123 -4.6202 0.0309 6.0223 0.0332
 4548654 0.1849 0.0305 -4.7424 0.1196 5.6750 0.1871
 4640983 0.2438 0.0124 -4.4542 0.0273 6.2413 0.0274
 3530596 0.1690 0.0175 -4.8004 0.0704 5.6444 0.1155
 3631223 0.1724 0.0283 -4.7680 0.1265 5.7551 0.2073
 3940490 0.1829 0.0147 -4.7122 0.0475 5.8319 0.0624
 3837344 0.1724 0.0241 -4.7831 0.1037 5.6659 0.1729
 4042550 0.1397 0.0300 -5.0665 0.2034    NaN    NaN
 3941052 0.1779 0.0256 -4.7477 0.1054 5.7431 0.1661
 4142768 0.2374 0.0102 -4.5444 0.0272 5.9827 0.0253
 4040502 0.1684 0.0191 -4.7915 0.0805 5.7248 0.1334
 4246343 0.1357 0.0310 -5.1233 0.2192    NaN    NaN
 3835664 0.1051 0.0210 -6.0816 0.6468    NaN    NaN
 3938530 0.1799 0.0120 -4.7151 0.0317 5.8834 0.0360
 4140933 0.1691 0.0163 -4.7940 0.0632 5.6805 0.1004
 4041244 0.1775 0.0277 -4.7288 0.1173 5.8616 0.1808
 3529002 0.1387 0.0204 -5.0779 0.1317    NaN    NaN
 3630593 0.1753 0.0151 -4.7478 0.0521 5.8000 0.0739
 3529290 0.1934 0.0312 -4.6421 0.1147 6.0003 0.1597
 3529658 0.1874 0.0076 -4.6780 0.0081 5.9245 0.0052
 4449730 0.1873 0.0151 -4.7202 0.0507 5.7371 0.0669
 4450024 0.2127 0.0238 -4.5606 0.0727 6.1064 0.0918
 4546387 0.2289 0.0203 -4.4901 0.0538 6.2290 0.0633
 4449814 0.1619 0.0100 -4.8636 0.0269 5.4428 0.0222
 4450115 0.1760 0.0079 -4.7490 0.0097 5.7748 0.0072
 4246521 0.1659 0.0164 -4.8550 0.0679 5.4172 0.1212
 4821247 0.1861 0.0144 -4.7029 0.0455 5.8249 0.0580
 5434425 0.1790 0.0217 -4.7272 0.0857 5.8306 0.1292
 5862686 0.2041 0.0155 -4.6057 0.0447 6.0147 0.0535
 5776872 0.2183 0.0176 -4.5346 0.0480 6.1529 0.0565
 5691282 0.1814 0.0220 -4.7430 0.0853 5.7118 0.1303
 6027972 0.2140 0.0168 -4.5600 0.0468 6.0944 0.0553
 5690716 0.2930 0.0134 -4.3546 0.0299 6.3054 0.0301
 4998676 0.2798 0.0172 -4.4872 0.0471 5.9816 0.0515
 5085281 0.1973 0.0282 -4.6434 0.0989 5.9364 0.1368
 4998262 0.1837 0.0081 -4.6946 0.0093 5.9118 0.0035
 5259570 0.1979 0.0303 -4.7003 0.1081 5.7182 0.1582
 5261490 0.1842 0.0306 -4.7244 0.1209 5.7566 0.1852
 5435215 0.2329 0.0101 -4.4782 0.0191 6.2390 0.0166
 5172820 0.1866 0.0294 -4.7001 0.1134 5.8302 0.1681
 5435437 0.1782 0.0241 -4.7745 0.0982 5.6179 0.1595
 5520252 0.2368 0.0074 -4.4618 0.0096 6.2693 0.0042
 5085127 0.1917 0.0190 -4.6964 0.0663 5.7844 0.0916
 4910268 0.1887 0.0041 -4.6654 0.0127 5.9675 0.0398
 4822664 0.1904 0.0139 -4.6708 0.0411 5.9084 0.0499
 4822424 0.1897 0.0250 -4.7476 0.0940 5.6132 0.1441
 4632147 0.1604 0.0274 -4.8719 0.1376 5.4281 0.2817
 4539070 0.1946 0.0238 -4.6396 0.0833 5.9931 0.1135
 4442032 0.1819 0.0126 -4.7153 0.0363 5.8338 0.0432
 4442232 0.2115 0.0201 -4.5956 0.0617 5.9803 0.0776
 4442386 0.1444 0.0303 -5.0091 0.1950 4.8227 0.7135
 3829484 0.2110 0.0110 -4.5604 0.0234 6.1274 0.0221
 4239841 0.1884 0.0088 -4.6636 0.0129 5.9853 0.0045
 4633350 0.1937 0.0097 -4.6606 0.0212 5.9078 0.0166
 4814502 0.2469 0.0096 -4.4884 0.0230 6.1063 0.0205
 4540092 0.2130 0.0214 -4.5524 0.0633 6.1383 0.0784
 6426507 0.4308 0.0258 -4.1988 0.0475 6.3764 0.0498
 6505001 0.2942 0.0229 -4.3985 0.0537 6.1748 0.0596
 6189922 0.1586 0.0213 -4.8670 0.1073 5.5494 0.2157
 6107308 0.1667 0.0169 -4.8104 0.0683 5.6468 0.1139
 6269318 0.2115 0.0307 -4.5809 0.0977 6.0352 0.1278
 6268930 0.1578 0.0263 -4.9050 0.1347 5.2871 0.3052
 6268785 0.1786 0.0277 -4.7241 0.1157 5.8612 0.1772
 6188789 0.2104 0.0260 -4.5771 0.0821 6.0619 0.1059
 6588637 0.1618 0.0292 -4.8775 0.1437 5.3666 0.2979
 6760132 0.1563 0.0310 -4.9368 0.1617 5.1240 0.4061
 6674903 0.1981 0.0171 -4.6319 0.0530 5.9758 0.0671
 6026857 0.1813 0.0204 -4.7073 0.0771 5.8937 0.1123
 6030862 0.2215 0.0294 -4.5541 0.0881 6.0485 0.1121
 6031140 0.1979 0.0142 -4.6203 0.0392 6.0336 0.0461
 6273220 0.1823 0.0103 -4.7007 0.0219 5.9100 0.0188
 6191971 0.1689 0.0163 -4.8004 0.0634 5.6470 0.1016
 6031822 0.1946 0.0148 -4.6497 0.0440 5.9449 0.0538
 5780372 0.1805 0.0275 -4.7346 0.1113 5.7633 0.1724
 6193023 0.2584 0.0216 -4.4847 0.0566 6.0637 0.0651
 6509138 0.1852 0.0247 -4.6871 0.0947 5.9208 0.1370
 5694791 0.2861 0.0314 -4.3401 0.0679 6.3825 0.0767
 5437100 0.2315 0.0209 -4.5022 0.0564 6.1585 0.0666
 5264312 0.1993 0.0190 -4.6226 0.0604 6.0013 0.0779
 5077839 0.1875 0.0102 -4.6832 0.0230 5.8963 0.0198
 4902183 0.2296 0.0281 -4.5024 0.0791 6.1737 0.0969
 5512048 0.2125 0.0120 -4.5581 0.0278 6.1195 0.0283
 5688849 0.1686 0.0205 -4.7909 0.0890 5.7207 0.1490
 5773164 0.1841 0.0296 -4.7243 0.1168 5.7582 0.1786
 6026737 0.1829 0.0152 -4.6990 0.0488 5.9047 0.0647
 6027305 0.1867 0.0079 -4.6772 0.0086 5.9430 0.0038
 5944809 0.1997 0.0289 -4.6276 0.0999 5.9749 0.1362
 5600504 0.1898 0.0279 -4.7250 0.1047 5.6949 0.1583
 5600201 0.2190 0.0255 -4.5266 0.0749 6.1800 0.0929
 5774815 0.2333 0.0116 -4.5336 0.0299 6.0384 0.0298
 5942346 0.2971 0.0222 -4.3863 0.0515 6.1990 0.0567
 5857778 0.2017 0.0216 -4.6434 0.0716 5.8902 0.0953
 5516514 0.2296 0.0275 -4.5332 0.0788 6.0630 0.0978
 5345420 0.1902 0.0299 -4.7263 0.1126 5.6867 0.1713
 6267972 0.1994 0.0183 -4.6331 0.0581 5.9549 0.0747
 6267544 0.1946 0.0236 -4.6483 0.0825 5.9507 0.1131
 6425358 0.2200 0.0071 -4.5197 0.0067 6.2002 0.0009
 6587065 0.2308 0.0160 -4.4913 0.0397 6.2056 0.0443
 6024427 0.2000 0.0084 -4.6149 0.0131 6.0268 0.0055
 6103664 0.1856 0.0205 -4.6829 0.0744 5.9348 0.1048
 6586665 0.1822 0.0210 -4.7204 0.0796 5.8029 0.1177
 6586285 0.2236 0.0226 -4.5228 0.0640 6.1481 0.0778
 6503434 0.2045 0.0200 -4.6128 0.0631 5.9804 0.0809
 6956514 0.1656 0.0294 -4.8269 0.1407 5.5710 0.2579
 7042522 0.1464 0.0126 -4.9836 0.0519 5.0700 0.1500
 7205315 0.1705 0.0068 -4.7736 0.0026 5.7867 0.0333
 7124135 0.1852 0.0227 -4.7171 0.0855 5.7742 0.1264
 7288122 0.1818 0.0065 -4.7030 0.0011 5.9096 0.0224
 7534011 0.1530 0.0131 -4.9582 0.0549 5.0395 0.1281
 7208659 0.2083 0.0289 -4.6186 0.0947 5.9234 0.1271
 7208078 0.1804 0.0232 -4.7132 0.0920 5.8819 0.1372
 7127935 0.1985 0.0282 -4.6770 0.0992 5.7952 0.1410
 7615174 0.1500 0.0217 -4.9461 0.1255 5.2728 0.3342
 7370122 0.1891 0.0116 -4.7469 0.0367 5.6211 0.0404
 6960045 0.1768 0.0106 -4.7526 0.0274 5.7397 0.0265
 7528683 0.1467 0.0143 -4.9820 0.0680 5.1427 0.2141
 7367212 0.1592 0.0234 -4.8720 0.1170 5.4624 0.2399
 7363487 0.1697 0.0199 -4.8249 0.0846 5.5063 0.1484
 7037766 0.1745 0.0193 -4.7754 0.0769 5.6667 0.1222
 7751133 0.1950 0.0271 -4.6673 0.0968 5.8644 0.1367
 7821205 0.1462 0.0192 -4.9922 0.1082 4.9402 0.3886
 7681232 0.2101 0.0256 -4.5771 0.0806 6.0649 0.1039
 7282623 0.2788 0.0193 -4.3746 0.0436 6.3060 0.0474
 7120426 0.1818 0.0268 -4.7037 0.1080 5.9042 0.1605
 7119078 0.2293 0.0249 -4.6113 0.0758 5.8217 0.0970
 8237643 0.1609 0.0264 -4.9276 0.1285 5.1175 0.3112
 8369024 0.1992 0.0050 -4.6829 0.0052 5.7690 0.0144
 8236798 0.1857 0.0301 -4.6921 0.1177 5.8829 0.1732
 8690455 0.1884 0.0240 -4.6828 0.0888 5.8829 0.1271
 8690292 0.1900 0.0164 -4.6779 0.0533 5.8819 0.0699
 8691314 0.1989 0.0289 -4.6373 0.1004 5.9428 0.1381
 9024092 0.1690 0.0090 -4.8000 0.0174 5.6476 0.0044
 8886723 0.1769 0.0219 -4.7372 0.0884 5.8254 0.1357
 8822257 0.1492 0.0150 -4.9614 0.0703 5.1234 0.1954
 8691811 0.1641 0.0311 -4.8249 0.1555 5.6354 0.2823
 8755946 0.1930 0.0044 -4.6450 0.0091 5.9935 0.0318
 8562915 0.1939 0.0307 -4.6390 0.1122 6.0074 0.1556
 8756794 0.2065 0.0184 -4.5792 0.0544 6.1021 0.0672
 8821936 0.1642 0.0207 -4.8201 0.0958 5.6843 0.1709
 8820995 0.2544 0.0282 -4.4021 0.0684 6.3581 0.0792
 8821649 0.1690 0.0289 -4.8870 0.1304 5.2364 0.2726
 8366975 0.1520 0.0169 -4.9277 0.0838 5.3312 0.2038
 8367487 0.1649 0.0184 -4.8218 0.0798 5.6266 0.1401
 8366438 0.1326 0.0297 -5.1500 0.2424    NaN    NaN
 8367302 0.1486 0.0145 -4.9598 0.0670 5.2164 0.1832
 8757649 0.1439 0.0212 -5.0103 0.1338 4.8862 0.5367
 8958682 0.1924 0.0278 -4.6671 0.1017 5.8963 0.1443
 8436695 0.2543 0.0203 -4.4151 0.0482 6.3092 0.0541
 8760091 0.2164 0.0300 -4.6123 0.0944 5.8873 0.1254
 8696587 0.1959 0.0271 -4.6454 0.0958 5.9459 0.1326
 8373794 0.2107 0.0203 -4.5634 0.0604 6.1172 0.0748
 8437227 0.2239 0.0125 -4.5247 0.0297 6.1379 0.0306
 8371634 0.1980 0.0278 -4.6438 0.0973 5.9266 0.1343
 8629562 0.2178 0.0144 -4.5322 0.0359 6.1694 0.0398
 8628828 0.1929 0.0119 -4.6730 0.0325 5.8653 0.0350
 8564441 0.2334 0.0093 -4.4922 0.0180 6.1806 0.0146
 8564261 0.2400 0.0246 -4.5160 0.0676 6.0568 0.0814
 8500171 0.1961 0.0275 -4.6936 0.0983 5.7557 0.1422
 8959788 0.1865 0.0047 -4.6759 0.0105 5.9553 0.0368
 8568075 0.1798 0.0106 -4.7260 0.0253 5.8195 0.0236
 8632269 0.1426 0.0266 -5.0265 0.1750 4.6638 0.7813
 7614894 0.2217 0.0244 -4.5213 0.0702 6.1725 0.0863
 7616692 0.1619 0.0224 -4.8696 0.1066 5.4082 0.2153
 8102773 0.1708 0.0114 -4.7745 0.0305 5.7622 0.0347
 8170187 0.1681 0.0314 -4.8049 0.1478 5.6411 0.2586
 7758620 0.1643 0.0315 -4.8517 0.1522 5.4609 0.2944
 7688044 0.1718 0.0297 -4.7653 0.1361 5.7996 0.2217
 7757743 0.1646 0.0095 -4.8351 0.0217 5.5475 0.0115
 8036345 0.1711 0.0123 -4.7715 0.0359 5.7756 0.0455
 8172589 0.1586 0.0079 -4.9118 0.0150 5.2324 0.0283
 8171039 0.1754 0.0192 -4.7431 0.0752 5.8291 0.1143
 8171903 0.1701 0.0137 -4.7982 0.0476 5.6324 0.0688
 7611858 0.1607 0.0075 -4.8623 0.0063 5.4837 0.0336
 7611798 0.2164 0.0180 -4.5644 0.0516 6.0530 0.0619
 8444552 0.2153 0.0277 -4.6220 0.0880 5.8625 0.1169
 8443359 0.1487 0.0240 -4.9595 0.1444 5.1975 0.4064
 8511165 0.1680 0.0199 -4.7935 0.0859 5.7281 0.1440
 8247325 0.1814 0.0244 -4.7124 0.0965 5.8619 0.1441
 8251167 0.1916 0.0142 -4.6775 0.0434 5.8625 0.0532
 8317034 0.1731 0.0287 -4.8199 0.1249 5.4855 0.2237
 8249914 0.1866 0.0170 -4.6952 0.0579 5.8537 0.0787
 8046351 0.2035 0.0100 -4.6084 0.0212 6.0102 0.0178
 8247714 0.1828 0.0130 -4.7113 0.0386 5.8383 0.0470
 8112608 0.1443 0.0231 -5.0065 0.1471 4.9045 0.5611
 8181646 0.2068 0.0305 -4.6690 0.1027 5.7628 0.1443
 8044608 0.2195 0.0236 -4.5432 0.0693 6.1064 0.0860
 7975698 0.1709 0.0274 -4.8279 0.1213 5.4758 0.2212
 7906811 0.1681 0.0121 -4.8093 0.0381 5.6151 0.0498
 8110645 0.2159 0.0099 -4.6021 0.0252 5.9237 0.0222
 8179643 0.1763 0.0052 -4.7346 0.0115 5.8632 0.0458
 8179177 0.1803 0.0111 -4.7128 0.0266 5.8877 0.0270
 8178763 0.1619 0.0071 -4.8709 0.0072 5.4007 0.0374
 8178800 0.1925 0.0236 -4.6485 0.0839 5.9845 0.1154
 7295235 0.1805 0.0223 -4.8018 0.0893 5.4875 0.1481
 7376252 0.1950 0.0167 -4.6586 0.0532 5.9002 0.0684
 7292373 0.1936 0.0202 -4.6936 0.0705 5.7773 0.0979
 7698648 0.2269 0.0203 -4.5077 0.0551 6.1771 0.0653
 7211215 0.2481 0.0080 -4.4281 0.0123 6.3065 0.0081
 7132480 0.1651 0.0220 -4.8204 0.1017 5.6328 0.1824
 8243381 0.1686 0.0107 -4.7894 0.0257 5.7366 0.0252
 8106950 0.1668 0.0080 -4.8082 0.0083 5.6583 0.0159
 8244021 0.1860 0.0092 -4.7551 0.0249 5.6160 0.0178
 7969984 0.1898 0.0224 -4.6844 0.0811 5.8561 0.1148
 7971035 0.3918 0.0307 -4.2590 0.0575 6.2977 0.0618
 8109115 0.1670 0.0252 -4.8017 0.1184 5.7039 0.2056
 8174170 0.1484 0.0067 -4.9655 0.0057 5.1273 0.1684
 7900786 0.1524 0.0301 -4.9223 0.1802 5.3843 0.4182
 7691630 0.1440 0.0280 -5.0128 0.1805 4.7944 0.6975
 8374741 0.1804 0.0078 -4.7465 0.0129 5.7109 0.0030
 8375753 0.1584 0.0210 -4.8818 0.1028 5.4217 0.2158
 8698695 0.1450 0.0083 -4.9999 0.0093 4.9332 0.1271
 8634557 0.1424 0.0306 -5.0270 0.2129 4.7300 0.8667
 8763595 0.1804 0.0096 -4.7105 0.0177 5.8977 0.0112
 9031889 0.1683 0.0099 -4.8017 0.0230 5.6556 0.0173
 9289638 0.1801 0.0181 -4.7146 0.0659 5.8805 0.0947
 9412514 0.1646 0.0051 -4.8180 0.0179 5.6823 0.0803
 9350960 0.1709 0.0263 -4.7903 0.1172 5.6582 0.1992
 9472503 0.1793 0.0102 -4.7563 0.0269 5.6822 0.0241
 9411471 0.1860 0.0138 -4.7543 0.0468 5.6196 0.0604
 9473129 0.1916 0.0185 -4.6459 0.0610 6.0164 0.0808
 9288897 0.1660 0.0290 -4.8450 0.1361 5.4650 0.2594
 8764005 0.1849 0.0291 -4.6965 0.1142 5.8756 0.1688
 8764703 0.1727 0.0089 -4.7735 0.0165 5.7122 0.0045
 8765120 0.2018 0.0248 -4.6117 0.0826 6.0172 0.1096
 8897503 0.1748 0.0075 -4.7490 0.0048 5.8084 0.0159
 8961970 0.2301 0.0046 -4.4890 0.0005 6.2215 0.0105
 9098125 0.1980 0.0211 -4.6451 0.0709 5.9214 0.0949
 9162843 0.1551 0.0245 -4.9134 0.1300 5.2994 0.3044
 9100613 0.1742 0.0119 -4.8147 0.0399 5.4947 0.0499
 8827740 0.1691 0.0214 -4.8349 0.0933 5.4677 0.1693
 8635356 0.1719 0.0106 -4.7759 0.0268 5.7180 0.0259
 8571933 0.1561 0.0150 -4.8913 0.0644 5.4471 0.1298
 8429627 0.1619 0.0265 -4.8380 0.1361 5.6462 0.2542
 8029035 0.2559 0.0311 -4.4260 0.0770 6.2598 0.0905
 8028854 0.1847 0.0079 -4.7331 0.0154 5.7145 0.0021
 8028245 0.1766 0.0126 -4.7471 0.0380 5.7717 0.0472
 8097825 0.3194 0.0316 -4.3592 0.0671 6.2055 0.0753
 8362868 0.2086 0.0279 -4.6126 0.0908 5.9422 0.1209
 8428580 0.1843 0.0120 -4.6999 0.0325 5.8688 0.0363
 7891536 0.1606 0.0169 -4.8534 0.0735 5.5552 0.1371
 7960565 0.1863 0.0225 -4.6872 0.0836 5.8976 0.1196
 8166450 0.2025 0.0169 -4.6102 0.0507 6.0139 0.0627
 8166354 0.2751 0.0199 -4.3840 0.0455 6.2935 0.0499
 8233777 0.1714 0.0155 -4.8181 0.0595 5.5130 0.0941
 8560676 0.1849 0.0189 -4.6829 0.0669 5.9554 0.0930
 9774636 0.1643 0.0087 -4.8288 0.0142 5.5982 0.0049
10019668 0.1959 0.0110 -4.6290 0.0242 6.0243 0.0231
 9899141 0.1921 0.0170 -4.7086 0.0585 5.7354 0.0789
10083325 0.1671 0.0297 -4.8033 0.1425 5.6854 0.2484
 9777716 0.2005 0.0184 -4.6063 0.0569 6.0621 0.0720
 9717767 0.2228 0.0212 -4.5144 0.0589 6.1906 0.0708
 9595474 0.1895 0.0120 -4.6681 0.0312 5.9375 0.0340
 9717683 0.2347 0.0274 -4.5478 0.0784 5.9863 0.0975
 9593493 0.1920 0.0232 -4.6609 0.0826 5.9305 0.1147
 9898343 0.1881 0.0312 -4.6677 0.1203 5.9674 0.1722
 9898159 0.2585 0.0291 -4.4583 0.0736 6.1417 0.0870
 9898769 0.1846 0.0148 -4.7135 0.0485 5.7981 0.0637
10016265 0.2249 0.0288 -4.5005 0.0828 6.2282 0.1018
10015021 0.2022 0.0174 -4.5943 0.0512 6.0955 0.0634
10078503 0.2278 0.0191 -4.6101 0.0585 5.8320 0.0714
 9897060 0.1915 0.0257 -4.6465 0.0938 6.0155 0.1299
 9836531 0.2258 0.0155 -4.5138 0.0395 6.1625 0.0442
 9655269 0.2062 0.0155 -4.6033 0.0447 6.0006 0.0531
 9780571 0.1560 0.0173 -4.8890 0.0822 5.5031 0.1726
 9659246 0.1704 0.0190 -4.7761 0.0786 5.7669 0.1265
 9659655 0.1661 0.0122 -4.8076 0.0368 5.6956 0.0491
 9779480 0.1847 0.0218 -4.7814 0.0847 5.5299 0.1344
 9596530 0.1899 0.0144 -4.6869 0.0449 5.8437 0.0562
 8706552 0.2132 0.0196 -4.5555 0.0568 6.1223 0.0695
 9233902 0.2383 0.0149 -4.4903 0.0374 6.1514 0.0406
 8966310 0.1654 0.0153 -4.8405 0.0608 5.4995 0.1031
 8898222 0.2177 0.0162 -4.5465 0.0437 6.1103 0.0506
 8624967 0.1554 0.0212 -4.8940 0.1129 5.4943 0.2455
 8819334 0.3214 0.0105 -4.2377 0.0180 6.5590 0.0167
 8753657 0.1597 0.0245 -4.8954 0.1207 5.3058 0.2645
 9019908 0.1724 0.0230 -4.7670 0.0991 5.7616 0.1605
 8952800 0.1671 0.0084 -4.8047 0.0114 5.6725 0.0080
 9022871 0.1902 0.0234 -4.6538 0.0847 6.0015 0.1173
 8752225 0.1934 0.0155 -4.6376 0.0459 6.0271 0.0571
 9410147 0.2714 0.0287 -4.3645 0.0650 6.3804 0.0739
 9410862 0.1947 0.0042 -4.6355 0.0098 6.0117 0.0321
 9157245 0.1925 0.0054 -4.6540 0.0028 5.9560 0.0224
 9157161 0.2047 0.0058 -4.6143 0.0044 5.9721 0.0093
 9284679 0.2055 0.0289 -4.5927 0.0955 6.0542 0.1261
 9095740 0.2276 0.0243 -4.4914 0.0671 6.2372 0.0809
 9095405 0.2526 0.0213 -4.4501 0.0535 6.1983 0.0612
 9468789 0.2424 0.0108 -4.5087 0.0272 6.0667 0.0259
 9529969 0.1912 0.0039 -4.6556 0.0118 5.9702 0.0377
 9529897 0.1970 0.0225 -4.7314 0.0809 5.6188 0.1179
 9347440 0.2287 0.0253 -4.6241 0.0777 5.7870 0.1005
 9158153 0.1926 0.0278 -4.7211 0.1027 5.6853 0.1538
 9026685 0.1638 0.0072 -4.8739 0.0109 5.3542 0.0299
 9710739 0.1769 0.0175 -4.7380 0.0647 5.8201 0.0953
 9404614 0.2097 0.0212 -4.5875 0.0653 6.0278 0.0827
 9342215 0.2287 0.0114 -4.5113 0.0256 6.1472 0.0249
 9713461 0.1854 0.0194 -4.7034 0.0698 5.8327 0.0991
 9834545 0.1775 0.0145 -4.7622 0.0504 5.6815 0.0701
 9588822 0.2289 0.0218 -4.5869 0.0649 5.8963 0.0803
 9649349 0.1408 0.0200 -5.0463 0.1315 4.4446 0.8437
 7287642 0.1784 0.0194 -4.7217 0.0741 5.8859 0.1094
 7206829 0.1994 0.0256 -4.6872 0.0895 5.7523 0.1269
 7292435 0.2359 0.0305 -4.4614 0.0823 6.2797 0.0991
 7534875 0.1843 0.0192 -4.6895 0.0686 5.9280 0.0963
 7289162 0.1641 0.0260 -4.8221 0.1286 5.6685 0.2326
 7041170 0.2127 0.0268 -4.5543 0.0829 6.1331 0.1055
 6952838 0.2095 0.0275 -4.5623 0.0875 6.1404 0.1125
 7204576 0.1484 0.0261 -4.9626 0.1630 5.2052 0.4556
 7203835 0.1794 0.0180 -4.7325 0.0663 5.7933 0.0969
 7683765 0.1833 0.0302 -4.7336 0.1200 5.7291 0.1859
 7449719 0.1474 0.0260 -4.9758 0.1585 5.0728 0.4841
 7363772 0.1900 0.0089 -4.6557 0.0133 5.9951 0.0053
 7364049 0.1659 0.0184 -4.8114 0.0786 5.6695 0.1348
 7681655 0.1701 0.0105 -4.7935 0.0271 5.6586 0.0258
 7681282 0.2099 0.0277 -4.6255 0.0900 5.8869 0.1207
 7891188 0.2275 0.0294 -4.5696 0.0868 5.9574 0.1107
 7201285 0.1715 0.0105 -4.7803 0.0264 5.7010 0.0250
 7283561 0.1805 0.0154 -4.7191 0.0517 5.8442 0.0705
 8303278 0.1780 0.0259 -4.7258 0.1079 5.8690 0.1652
 8954506 0.1837 0.0273 -4.7552 0.1077 5.6367 0.1704
 8756953 0.1747 0.0292 -4.7755 0.1258 5.6627 0.2087
 8500575 0.2230 0.0233 -4.5492 0.0680 6.0549 0.0840
 8890867 0.1671 0.0201 -4.8476 0.0881 5.4358 0.1636
 8823568 0.1857 0.0051 -4.6822 0.0077 5.9374 0.0327
 8891355 0.2159 0.0170 -4.5595 0.0475 6.0762 0.0560
 8959035 0.2019 0.0263 -4.5996 0.0880 6.0726 0.1164
 8761200 0.1969 0.0046 -4.6389 0.0043 5.9614 0.0243
 8437070 0.2518 0.0219 -4.5007 0.0586 6.0454 0.0684
 8241045 0.2014 0.0085 -4.6036 0.0125 6.0607 0.0052
 8373183 0.1824 0.0303 -4.7022 0.1231 5.8970 0.1835
 8241458 0.1901 0.0293 -4.7147 0.1100 5.7308 0.1649
 8306967 0.2206 0.0215 -4.5227 0.0607 6.1791 0.0735
 8306555 0.2205 0.0252 -4.5399 0.0743 6.1096 0.0926
 8629109 0.2342 0.0099 -4.4688 0.0177 6.2657 0.0150
 8499673 0.2196 0.0091 -4.5260 0.0156 6.1757 0.0113
 8628448 0.2056 0.0144 -4.5806 0.0378 6.1095 0.0434
 8435335 0.1950 0.0282 -4.6734 0.1011 5.8408 0.1440
 8369747 0.2315 0.0245 -4.5003 0.0676 6.1655 0.0816
 8960128 0.1876 0.0138 -4.7204 0.0446 5.7339 0.0559
 8825564 0.1910 0.0241 -4.7147 0.0885 5.7217 0.1299
 8893398 0.1875 0.0075 -4.7009 0.0115 5.8142 0.0023
 8633160 0.2097 0.0193 -4.5668 0.0566 6.1157 0.0697
 8503613 0.1747 0.0066 -4.7480 0.0017 5.8185 0.0287
 7965434 0.1706 0.0277 -4.8004 0.1240 5.6095 0.2151
 8101234 0.1576 0.0270 -4.8797 0.1438 5.4700 0.2999
 7688517 0.2104 0.0278 -4.5611 0.0880 6.1333 0.1131
 7830265 0.2208 0.0115 -4.5638 0.0290 6.0196 0.0289
 7760865 0.1559 0.0051 -4.8905 0.0224 5.4802 0.1369
 8103547 0.1470 0.0249 -4.9915 0.1471 4.9089 0.5072
 8171802 0.1790 0.0087 -4.7201 0.0125 5.8750 0.0012
 8100709 0.1813 0.0278 -4.7827 0.1120 5.5536 0.1852
 7757128 0.1936 0.0193 -4.6563 0.0648 5.9289 0.0868
 7972746 0.1632 0.0201 -4.8286 0.0929 5.6590 0.1684
 7905276 0.1673 0.0213 -4.8027 0.0947 5.6801 0.1630
 8509087 0.1667 0.0216 -4.8039 0.0977 5.7009 0.1689
 8443981 0.1991 0.0123 -4.6093 0.0296 6.0707 0.0316
 8512081 0.1573 0.0268 -4.8783 0.1454 5.5113 0.3008
 8446948 0.1741 0.0182 -4.7915 0.0722 5.5974 0.1156
 8312731 0.1635 0.0199 -4.8330 0.0902 5.5958 0.1647
 7838555 0.1794 0.0161 -4.7264 0.0561 5.8261 0.0788
 8180153 0.1877 0.0202 -4.6876 0.0721 5.8711 0.1012
 8111145 0.1764 0.0145 -4.7736 0.0511 5.6445 0.0722
 7539766 0.2380 0.0087 -4.4547 0.0136 6.2877 0.0096
 7456299 0.1835 0.0256 -4.6938 0.1007 5.9225 0.1474
 7699517 0.1729 0.0098 -4.7783 0.0231 5.6806 0.0172
 7695814 0.2309 0.0208 -4.4837 0.0548 6.2361 0.0644
 7766185 0.2587 0.0071 -4.3915 0.0093 6.3665 0.0048
 7047885 0.1918 0.0312 -4.6593 0.1159 5.9421 0.1642
 7213267 0.1587 0.0131 -4.8757 0.0482 5.4531 0.0820
 7214228 0.1657 0.0275 -4.8228 0.1309 5.5943 0.2379
 8038496 0.1512 0.0164 -4.9453 0.0792 5.1835 0.2066
 8175266 0.1936 0.0164 -4.6748 0.0533 5.8499 0.0692
 8107929 0.1822 0.0214 -4.7021 0.0812 5.9034 0.1181
 8441053 0.1693 0.0102 -4.7853 0.0224 5.7390 0.0180
 8570693 0.1874 0.0265 -4.6743 0.1005 5.9443 0.1439
 8443254 0.1569 0.0176 -4.9330 0.0827 5.1370 0.1997
 7969717 0.1568 0.0314 -4.8861 0.1727 5.4580 0.3618
 8174654 0.2505 0.0108 -4.4476 0.0237 6.2189 0.0223
 7968777 0.1592 0.0142 -4.8616 0.0555 5.5719 0.0988
 8106647 0.1530 0.0131 -4.9365 0.0532 5.1940 0.1143
 7831940 0.1705 0.0211 -4.7737 0.0909 5.7854 0.1479
 7618662 0.1714 0.0290 -4.7771 0.1311 5.7240 0.2182
 7617977 0.2069 0.0306 -4.5850 0.1005 6.0703 0.1323
 8308070 0.1581 0.0276 -4.8709 0.1495 5.5431 0.3022
 8308456 0.1831 0.0206 -4.7040 0.0765 5.8720 0.1106
 8440036 0.1869 0.0186 -4.6740 0.0643 5.9594 0.0880
 8763805 0.1574 0.0304 -4.9281 0.1562 5.1585 0.3800
 9099798 0.1966 0.0214 -4.6214 0.0713 6.0527 0.0944
 9032386 0.1969 0.0163 -4.6672 0.0522 5.8455 0.0666
 8963691 0.1678 0.0110 -4.8144 0.0314 5.5916 0.0347
 9228261 0.1788 0.0201 -4.7195 0.0775 5.8876 0.1147
 9533890 0.1618 0.0304 -4.8663 0.1509 5.4298 0.3032
 9534387 0.1741 0.0246 -4.7633 0.1048 5.7380 0.1693
 9473450 0.1788 0.0152 -4.8400 0.0591 5.3543 0.0918
 9472521 0.1784 0.0300 -4.7384 0.1259 5.7822 0.1972
 9097390 0.1630 0.0282 -4.8406 0.1397 5.5603 0.2638
 8897636 0.1748 0.0181 -4.7593 0.0697 5.7434 0.1067
 8896962 0.2483 0.0255 -4.5044 0.0684 6.0502 0.0818
 8965117 0.2086 0.0156 -4.5693 0.0425 6.1193 0.0498
 8962775 0.1693 0.0239 -4.7831 0.1080 5.7568 0.1806
 8558492 0.1849 0.0306 -4.6886 0.1212 5.9175 0.1777
 8028529 0.1643 0.0261 -4.8382 0.1250 5.5377 0.2350
 8097705 0.1791 0.0250 -4.7455 0.1015 5.7336 0.1589
 8230815 0.3428 0.0308 -4.2511 0.0575 6.4353 0.0625
 8363887 0.1864 0.0151 -4.6934 0.0481 5.8643 0.0624
 8026699 0.1749 0.0152 -4.7485 0.0527 5.8101 0.0753
 8166731 0.1779 0.0097 -4.7549 0.0233 5.7083 0.0177
 9894383 0.1844 0.0156 -4.7129 0.0521 5.8044 0.0699
 9838291 0.1722 0.0295 -4.7660 0.1338 5.7763 0.2184
 9957158 0.2047 0.0311 -4.6067 0.1042 6.0039 0.1398
 9837548 0.1806 0.0290 -4.7140 0.1194 5.8700 0.1805
 9657636 0.1891 0.0089 -4.6708 0.0152 5.9297 0.0072
 9596705 0.1700 0.0305 -4.8155 0.1376 5.5455 0.2459
 9101420 0.2400 0.0149 -4.4561 0.0344 6.2636 0.0369
 8621906 0.2371 0.0118 -4.4942 0.0276 6.1457 0.0273
 8816888 0.2176 0.0259 -4.5300 0.0771 6.1824 0.0961
 9088531 0.1847 0.0125 -4.6857 0.0334 5.9409 0.0384
 9217936 0.1884 0.0196 -4.6665 0.0683 5.9672 0.0935
 9157353 0.1852 0.0240 -4.6849 0.0916 5.9342 0.1319
 9283952 0.2108 0.0105 -4.6029 0.0261 5.9591 0.0243
 9159649 0.1824 0.0161 -4.7025 0.0539 5.8949 0.0734
 9408440 0.1745 0.0246 -4.7688 0.1043 5.7000 0.1697
 9092118 0.1567 0.0238 -4.9440 0.1201 5.0746 0.3150
 9026207 0.2040 0.0100 -4.6004 0.0207 6.0388 0.0174
 9832227 0.3580 0.0244 -4.1890 0.0426 6.5731 0.0449
 9772331 0.2022 0.0314 -4.6270 0.1073 5.9483 0.1466
 9650815 0.1834 0.0300 -4.7012 0.1201 5.8810 0.1787
 9772653 0.2044 0.0281 -4.6367 0.0944 5.8905 0.1287
 9590227 0.1655 0.0309 -4.8719 0.1451 5.3416 0.2945
 9528048 0.1959 0.0121 -4.6301 0.0300 6.0189 0.0321
 9952936 0.1638 0.0188 -4.9108 0.0850 5.1735 0.1845
10729396 0.1645 0.0292 -4.8594 0.1392 5.4172 0.2748
10728869 0.1899 0.0250 -4.6800 0.0921 5.8740 0.1316
10663396 0.1519 0.0270 -4.9430 0.1512 5.1775 0.3954
10917136 0.1754 0.0275 -4.8001 0.1166 5.5431 0.2004
10917433 0.1933 0.0141 -4.6629 0.0418 5.9040 0.0504
10727571 0.1829 0.0089 -4.7128 0.0166 5.8290 0.0074
10857220 0.1752 0.0103 -4.7443 0.0225 5.8276 0.0193
11134820 0.1709 0.0160 -4.8235 0.0626 5.4953 0.1016
11026430 0.2376 0.0152 -4.4738 0.0365 6.2155 0.0397
10917322 0.1599 0.0241 -4.8958 0.1182 5.3006 0.2591
11026489 0.1687 0.0153 -4.8058 0.0581 5.6192 0.0916
10795243 0.2096 0.0242 -4.5626 0.0751 6.1376 0.0954
10859591 0.1914 0.0182 -4.6691 0.0609 5.9025 0.0815
11136098 0.2575 0.0125 -4.3929 0.0246 6.3707 0.0243
11135751 0.2017 0.0072 -4.6181 0.0089 5.9909 0.0017
11135880 0.1911 0.0036 -4.7058 0.0047 5.7551 0.0344
11082784 0.1805 0.0031 -4.7384 0.0156 5.7452 0.0594
11027406 0.1985 0.0034 -4.6212 0.0118 6.0193 0.0347
11027624 0.1759 0.0081 -4.7388 0.0079 5.8470 0.0084
11134973 0.1751 0.0135 -4.7534 0.0433 5.7708 0.0578
10972955 0.2093 0.0089 -4.5639 0.0138 6.1354 0.0083
11082135 0.1337 0.0293 -5.1663 0.2071    NaN    NaN
10725858 0.2170 0.0267 -4.6599 0.0862 5.7348 0.1168
10915501 0.1565 0.0112 -4.8915 0.0343 5.4200 0.0468
10915345 0.1188 0.0208 -5.4938 0.3029    NaN    NaN
10970677 0.1585 0.0226 -4.9099 0.1114 5.2457 0.2557
10915457 0.1679 0.0134 -4.7976 0.0451 5.6965 0.0652
11130904 0.1595 0.0236 -4.8744 0.1174 5.4363 0.2422
11134457 0.1790 0.0269 -4.7396 0.1105 5.7646 0.1725
11133313 0.2012 0.0287 -4.5990 0.0977 6.0875 0.1300
11080711 0.2832 0.0154 -4.4043 0.0372 6.1971 0.0390
11134350 0.1959 0.0210 -4.7016 0.0740 5.7288 0.1039
11080894 0.1817 0.0123 -4.7940 0.0421 5.5067 0.0521
11077034 0.1737 0.0195 -4.7542 0.0782 5.8093 0.1215
10790868 0.2068 0.0274 -4.5851 0.0889 6.0704 0.1162
10724450 0.1738 0.0226 -4.7765 0.0945 5.6721 0.1546
10725253 0.1882 0.0107 -4.6809 0.0254 5.8957 0.0239
11131655 0.1815 0.0102 -4.7298 0.0252 5.7692 0.0221
11023557 0.1749 0.0289 -4.7660 0.1247 5.7070 0.2036
11023993 0.1623 0.0288 -4.8610 0.1418 5.4500 0.2816
10969282 0.1739 0.0158 -4.7882 0.0590 5.6152 0.0895
11183052 0.1709 0.0247 -4.7736 0.1103 5.7659 0.1816
11236253 0.1891 0.0162 -4.7245 0.0559 5.7029 0.0757
11343737 0.1655 0.0251 -4.8195 0.1187 5.6216 0.2139
11290167 0.2816 0.0243 -4.3318 0.0518 6.4365 0.0573
11290835 0.2999 0.0038 -4.4503 0.0176 6.0213 0.0119
10913968 0.2721 0.0253 -4.3985 0.0594 6.2621 0.0674
10855200 0.0933 0.0159     NaN    NaN    NaN    NaN
10854941 0.1985 0.0263 -4.6481 0.0910 5.9032 0.1254
10855399 0.1817 0.0093 -4.7543 0.0235 5.6618 0.0165
10914042 0.1587 0.0217 -4.8773 0.1072 5.4413 0.2226
11079317 0.2231 0.0129 -4.5094 0.0291 6.2087 0.0303
11708834 0.1519 0.0278 -4.9435 0.1566 5.1743 0.4085
11658826 0.2020 0.0297 -4.6003 0.1009 6.0682 0.1346
11658092 0.1592 0.0142 -4.8616 0.0554 5.5738 0.0986
11606040 0.1884 0.0149 -4.6887 0.0473 5.8554 0.0605
11708609 0.2290 0.0266 -4.5292 0.0761 6.0812 0.0940
12008055 0.1873 0.0165 -4.6706 0.0536 5.9691 0.0708
11908629 0.1917 0.0079 -4.6774 0.0132 5.8617 0.0022
11757439 0.2101 0.0188 -4.5647 0.0548 6.1196 0.0671
11808895 0.1808 0.0295 -4.8040 0.1202 5.4762 0.2065
11808259 0.1881 0.0053 -4.6902 0.0014 5.8535 0.0242
11908919 0.2136 0.0137 -4.5675 0.0357 6.0676 0.0393
12155009 0.1850 0.0077 -4.6851 0.0069 5.9367 0.0071
12106368 0.1856 0.0295 -4.6968 0.1152 5.8615 0.1703
12106618 0.2654 0.0109 -4.3812 0.0211 6.3580 0.0197
12108068 0.2082 0.0105 -4.6032 0.0251 5.9816 0.0231
12156197 0.2222 0.0152 -4.5450 0.0407 6.0756 0.0459
12009917 0.2151 0.0125 -4.5458 0.0292 6.1426 0.0304
11959047 0.1907 0.0200 -4.6729 0.0696 5.8943 0.0957
11959569 0.1794 0.0224 -4.8213 0.0912 5.4214 0.1567
11959990 0.1796 0.0203 -4.7979 0.0807 5.5098 0.1312
11860562 0.1790 0.0309 -4.7350 0.1290 5.7876 0.2012
11860294 0.1696 0.0298 -4.7829 0.1397 5.7477 0.2344
11859979 0.1863 0.0188 -4.6900 0.0662 5.8831 0.0921
11759838 0.2250 0.0064 -4.6012 0.0160 5.8727 0.0071
11809494 0.1961 0.0206 -4.6631 0.0700 5.8695 0.0948
12156037 0.2022 0.0251 -4.6473 0.0850 5.8711 0.1160
12058147 0.1753 0.0270 -4.7509 0.1158 5.7813 0.1843
12254968 0.2402 0.0056 -4.4517 0.0039 6.2797 0.0034
11707000 0.1792 0.0290 -4.7183 0.1219 5.8832 0.1854
12059294 0.1983 0.0063 -4.7304 0.0154 5.6142 0.0013
12010753 0.1999 0.0035 -4.6521 0.0047 5.8739 0.0278
12059936 0.2210 0.0181 -4.5529 0.0511 6.0571 0.0607
12059772 0.1641 0.0151 -4.8368 0.0595 5.5496 0.1004
12060344 0.1612 0.0155 -4.8933 0.0655 5.2929 0.1280
12157248 0.1565 0.0079 -4.8930 0.0079 5.4044 0.0367
12157617 0.1928 0.0043 -4.6562 0.0073 5.9412 0.0307
12206644 0.1775 0.0073 -4.7285 0.0029 5.8648 0.0173
12109777 0.2083 0.0113 -4.5951 0.0275 6.0120 0.0272
12158162 0.1847 0.0119 -4.6916 0.0313 5.9055 0.0346
12207156 0.2300 0.0148 -4.6067 0.0451 5.8320 0.0511
12157799 0.2153 0.0185 -4.5498 0.0523 6.1220 0.0629
12207358 0.1963 0.0058 -4.6390 0.0012 5.9694 0.0150
12061487 0.2204 0.0042 -4.5818 0.0040 5.9614 0.0096
12061857 0.2262 0.0120 -4.5450 0.0304 6.0458 0.0309
12061108 0.1973 0.0130 -4.6449 0.0360 5.9302 0.0407
12011956 0.2375 0.0137 -4.5929 0.0417 5.8395 0.0454
12013059 0.1860 0.0043 -4.6995 0.0079 5.8427 0.0371
12012477 0.2119 0.0068 -4.5649 0.0070 6.0964 0.0024
12111050 0.3351 0.0214 -4.3420 0.0480 6.2099 0.0514
11660029 0.1931 0.0172 -4.6695 0.0566 5.8782 0.0744
11609639 0.1839 0.0088 -4.7019 0.0152 5.8661 0.0059
11812840 0.2043 0.0086 -4.5988 0.0145 6.0412 0.0080
11812413 0.2504 0.0099 -4.5341 0.0285 5.9547 0.0265
11812957 0.2294 0.0123 -4.5129 0.0292 6.1354 0.0296
11813188 0.2207 0.0052 -4.5336 0.0020 6.1330 0.0089
11813297 0.1938 0.0075 -4.6820 0.0133 5.8199 0.0013
11762192 0.2087 0.0238 -4.6743 0.0796 5.7341 0.1088
11761198 0.2670 0.0242 -4.3907 0.0563 6.3145 0.0637
11710467 0.2502 0.0251 -4.5347 0.0692 5.9537 0.0834
11659339 0.1930 0.0044 -4.6508 0.0078 5.9634 0.0307
11659185 0.2094 0.0119 -4.5894 0.0295 6.0229 0.0303
11861059 0.1966 0.0127 -4.6267 0.0324 6.0240 0.0357
11911919 0.2164 0.0130 -4.5367 0.0304 6.1664 0.0322
11912092 0.2230 0.0118 -4.5277 0.0272 6.1345 0.0271
12010578 0.2018 0.0167 -4.6121 0.0499 6.0154 0.0615
11961204 0.1921 0.0198 -4.7765 0.0740 5.4972 0.1114
11911418 0.1842 0.0049 -4.7555 0.0020 5.6308 0.0287
11961181 0.2259 0.0144 -4.5043 0.0347 6.2006 0.0378
11811727 0.1887 0.0091 -4.7047 0.0205 5.7839 0.0132
11760693 0.1832 0.0131 -4.7423 0.0421 5.6933 0.0525
12060457 0.1984 0.0129 -4.6654 0.0379 5.8386 0.0431
11760542 0.2485 0.0180 -4.5260 0.0498 5.9859 0.0567
11811382 0.2389 0.0260 -4.5725 0.0751 5.8925 0.0936
12158522 0.1838 0.0300 -4.7042 0.1193 5.8552 0.1782
12207668 0.1837 0.0126 -4.6926 0.0345 5.9239 0.0405
12158399 0.2408 0.0038 -4.4773 0.0014 6.1798 0.0082
12012885 0.1776 0.0134 -4.7356 0.0417 5.8150 0.0540
11813686 0.1409 0.0308 -5.0474 0.2270 4.4890 1.1249
11188512 0.2486 0.0266 -4.4455 0.0675 6.2384 0.0793
11242501 0.1494 0.0185 -4.9750 0.0969 4.9911 0.3059
11347684 0.1695 0.0054 -4.7855 0.0108 5.7300 0.0553
11347792 0.1743 0.0142 -4.7975 0.0511 5.5670 0.0739
11294717 0.1675 0.0058 -4.8428 0.0012 5.4533 0.0483
11347789 0.1844 0.0212 -4.7011 0.0790 5.8613 0.1141
11503888 0.1405 0.0212 -5.0531 0.1473 4.3714 0.9918
11555449 0.1602 0.0109 -4.8550 0.0300 5.5645 0.0350
11555403 0.1700 0.0306 -4.8547 0.1372 5.3689 0.2654
11241021 0.2074 0.0262 -4.5887 0.0845 6.0471 0.1102
11401708 0.1585 0.0034 -4.8810 0.0279 5.4225 0.1606
11609756 0.1890 0.0203 -4.6996 0.0728 5.8013 0.1031
11348829 0.1733 0.0143 -4.7690 0.0491 5.7237 0.0696
11401696 0.1816 0.0161 -4.7343 0.0563 5.7478 0.0788
11349072 0.2105 0.0281 -4.5679 0.0890 6.1007 0.1149
11348988 0.1901 0.0132 -4.6959 0.0401 5.8046 0.0479
11505092 0.1648 0.0167 -4.8193 0.0687 5.6545 0.1170
11554220 0.1808 0.0179 -4.7078 0.0642 5.9069 0.0913
11450729 0.1697 0.0151 -4.7795 0.0544 5.7735 0.0823
11450953 0.1913 0.0090 -4.6799 0.0189 5.8559 0.0119
11502174 0.1804 0.0090 -4.7096 0.0140 5.9049 0.0047
11554435 0.2529 0.0091 -4.4729 0.0215 6.1241 0.0185
11554608 0.1302 0.0294 -5.2189 0.2913    NaN    NaN
11240723 0.1822 0.0067 -4.7350 0.0074 5.7362 0.0130
11292873 0.1700 0.0071 -4.7884 0.0033 5.6924 0.0251
11398990 0.1531 0.0192 -4.9216 0.0982 5.3128 0.2366
11399251 0.2177 0.0245 -4.5964 0.0758 5.9308 0.0974
11346571 0.1487 0.0147 -4.9598 0.0692 5.2445 0.1900
11405495 0.1395 0.0289 -5.0646 0.2175 3.8322 1.7071
11816710 0.1978 0.0268 -4.6499 0.0937 5.9044 0.1296
11817752 0.1641 0.0269 -4.8207 0.1341 5.6835 0.2415
11818296 0.1619 0.0230 -4.8390 0.1136 5.6282 0.2131
11868132 0.1597 0.0217 -4.8812 0.1052 5.3882 0.2202
11715260 0.2320 0.0241 -4.5525 0.0695 5.9859 0.0855
11766670 0.2068 0.0106 -4.6283 0.0275 5.9010 0.0260
11767675 0.1716 0.0311 -4.7729 0.1420 5.7455 0.2346
11666292 0.1701 0.0190 -4.8053 0.0789 5.5939 0.1326
11666534 0.1852 0.0169 -4.6871 0.0570 5.9197 0.0773
11614199 0.1839 0.0263 -4.7140 0.1029 5.8072 0.1545
11406407 0.1573 0.0255 -4.8959 0.1324 5.3574 0.2916
11561309 0.1671 0.0294 -4.8118 0.1392 5.6244 0.2472
10976005 0.1706 0.0051 -4.7734 0.0145 5.7844 0.0595
11029496 0.1698 0.0116 -4.7799 0.0319 5.7614 0.0379
10731529 0.2652 0.0183 -4.3950 0.0418 6.3102 0.0456
12063459 0.1844 0.0089 -4.7024 0.0161 5.8549 0.0072
12013700 0.1746 0.0139 -4.7701 0.0471 5.6910 0.0652
11964582 0.1692 0.0100 -4.7843 0.0206 5.7546 0.0148
12062201 0.1626 0.0163 -4.8417 0.0682 5.5641 0.1214
12209457 0.1698 0.0295 -4.7904 0.1356 5.6837 0.2311
12308298 0.2251 0.0217 -4.5690 0.0640 5.9733 0.0789
12259061 0.2183 0.0086 -4.5652 0.0177 6.0342 0.0125
12308105 0.1522 0.0203 -4.9287 0.1077 5.2925 0.2682
12408527 0.1571 0.0251 -4.8859 0.1324 5.4422 0.2822
12603994 0.1866 0.0069 -4.6750 0.0026 5.9590 0.0138
12408375 0.1718 0.0103 -4.8355 0.0317 5.4326 0.0305
12510898 0.1650 0.0068 -4.8293 0.0016 5.5722 0.0381
12063869 0.1519 0.0204 -4.9276 0.1112 5.3400 0.2746
12063779 0.1465 0.0297 -5.0033 0.1784 4.8013 0.6433
12161127 0.1767 0.0134 -4.7489 0.0429 5.7613 0.0563
12113474 0.1621 0.0050 -4.8443 0.0158 5.5674 0.0889
12112606 0.1967 0.0173 -4.6738 0.0571 5.8227 0.0747
12113011 0.2296 0.0253 -4.6127 0.0768 5.8166 0.0984
12258829 0.2235 0.0220 -4.5108 0.0612 6.1986 0.0737
12357074 0.2007 0.0092 -4.6746 0.0239 5.7864 0.0187
12161280 0.2349 0.0105 -4.4798 0.0213 6.2154 0.0193
12159596 0.1877 0.0093 -4.6676 0.0154 5.9793 0.0085
12159344 0.1498 0.0151 -4.9479 0.0712 5.2873 0.1848
11915992 0.2124 0.0129 -4.5537 0.0308 6.1404 0.0328
11916481 0.1701 0.0258 -4.7772 0.1180 5.7734 0.1959
11857340 0.1533 0.0285 -4.9335 0.1574 5.2079 0.3934
11806787 0.1713 0.0162 -4.7775 0.0609 5.7253 0.0936
11396056 0.1600 0.0216 -4.9116 0.1034 5.2132 0.2360
11448266 0.2020 0.0123 -4.5970 0.0296 6.0850 0.0314
11395921 0.1635 0.0214 -4.8306 0.0999 5.6152 0.1829
11552798 0.1855 0.0094 -4.6791 0.0158 5.9620 0.0089
11603774 0.1887 0.0085 -4.7169 0.0193 5.7357 0.0098
11552920 0.1855 0.0301 -4.7445 0.1175 5.6608 0.1839
11654706 0.1972 0.0165 -4.6556 0.0523 5.8872 0.0665
11499453 0.2348 0.0046 -4.4857 0.0019 6.1930 0.0074
11654338 0.2247 0.0210 -4.5081 0.0576 6.1962 0.0688
11806157 0.1777 0.0203 -4.7359 0.0793 5.8120 0.1200
11553766 0.2365 0.0186 -4.6067 0.0566 5.8048 0.0678
11501813 0.1558 0.0300 -4.9147 0.1605 5.2716 0.3727
11501980 0.1731 0.0239 -4.7668 0.1028 5.7422 0.1668
11500974 0.1852 0.0087 -4.7022 0.0156 5.8413 0.0060
11447878 0.1817 0.0244 -4.7101 0.0962 5.8663 0.1433
11395587 0.1652 0.0149 -4.8224 0.0569 5.6126 0.0925
11395310 0.2329 0.0143 -4.5456 0.0393 6.0025 0.0430
11808036 0.1900 0.0148 -4.6854 0.0466 5.8493 0.0589
11756792 0.2465 0.0100 -4.4443 0.0196 6.2576 0.0173
11907804 0.1905 0.0316 -4.6976 0.1185 5.7933 0.1750
11858008 0.1870 0.0087 -4.6906 0.0157 5.8689 0.0068
11807376 0.2097 0.0236 -4.5946 0.0744 6.0004 0.0960
12834614 0.1630 0.0114 -4.8314 0.0328 5.6356 0.0413
12885457 0.1413 0.0293 -5.0404 0.2018 4.4843 1.0089
12785016 0.2054 0.0167 -4.6006 0.0492 6.0199 0.0600
12736402 0.1899 0.0285 -4.6706 0.1068 5.9179 0.1527
12691281 0.2118 0.0143 -4.5905 0.0395 5.9964 0.0448
12736803 0.2226 0.0159 -4.5375 0.0425 6.1006 0.0485
12737105 0.1943 0.0217 -4.6496 0.0748 5.9495 0.1016
13082299 0.1988 0.0121 -4.6163 0.0294 6.0388 0.0311
13034003 0.1958 0.0132 -4.7374 0.0444 5.6065 0.0536
13130289 0.1933 0.0138 -4.6943 0.0433 5.7773 0.0526
13080710 0.1944 0.0173 -4.6492 0.0552 5.9489 0.0714
13032042 0.2219 0.0234 -4.5410 0.0682 6.0929 0.0842
12936555 0.2376 0.0149 -4.4685 0.0353 6.2363 0.0381
12936310 0.2149 0.0194 -4.5603 0.0565 6.0834 0.0690
12835344 0.1955 0.0166 -4.6361 0.0514 5.9946 0.0651
12936184 0.2005 0.0243 -4.6455 0.0823 5.8935 0.1119
12936481 0.2354 0.0289 -4.4757 0.0784 6.2270 0.0946
13034478 0.2239 0.0150 -4.5589 0.0413 6.0148 0.0465
13082829 0.3120 0.0256 -4.2647 0.0495 6.5100 0.0537
12692595 0.2014 0.0261 -4.5978 0.0877 6.0909 0.1158
12647619 0.1590 0.0310 -4.9147 0.1564 5.2103 0.3620
12647711 0.1955 0.0201 -4.6321 0.0665 6.0148 0.0879
12836144 0.1989 0.0316 -4.6158 0.1108 6.0393 0.1503
12213362 0.1878 0.0236 -4.6901 0.0875 5.8587 0.1260
12065398 0.1788 0.0130 -4.7536 0.0417 5.7016 0.0532
12162282 0.1570 0.0258 -4.8814 0.1399 5.4989 0.2926
12349992 0.1811 0.0299 -4.7142 0.1226 5.8577 0.1856
11906408 0.1609 0.0165 -4.8745 0.0715 5.4016 0.1381
12005605 0.1913 0.0149 -4.6552 0.0444 5.9703 0.0551
11907847 0.1865 0.0077 -4.7911 0.0212 5.4820 0.0056
12352655 0.1806 0.0114 -4.7086 0.0278 5.9079 0.0293
12253845 0.2047 0.0229 -4.5867 0.0730 6.0928 0.0941
12352083 0.1809 0.0252 -4.7700 0.1012 5.6073 0.1630
12253453 0.2017 0.0158 -4.6197 0.0468 5.9832 0.0570
12300846 0.2504 0.0173 -4.4412 0.0415 6.2418 0.0457
12302272 0.2076 0.0127 -4.6157 0.0347 5.9400 0.0376
12153921 0.1802 0.0238 -4.7199 0.0950 5.8449 0.1431
11957257 0.3416 0.0145 -4.2468 0.0292 6.4518 0.0293
12055025 0.2082 0.0158 -4.5954 0.0453 6.0116 0.0538
12252732 0.1771 0.0111 -4.7896 0.0342 5.5679 0.0373
12202860 0.1866 0.0131 -4.6784 0.0368 5.9400 0.0438
12104296 0.1590 0.0241 -4.8659 0.1241 5.5299 0.2497
12602854 0.1890 0.0228 -4.7058 0.0839 5.7769 0.1217
12648172 0.2215 0.0227 -4.5383 0.0658 6.1066 0.0808
12557164 0.1808 0.0067 -4.7346 0.0057 5.7588 0.0155
12557410 0.1899 0.0197 -4.7115 0.0706 5.7448 0.1001
12557259 0.1889 0.0214 -4.7104 0.0782 5.7590 0.1129
12457384 0.2106 0.0233 -4.5598 0.0713 6.1355 0.0899
12507868 0.2305 0.0033 -4.4943 0.0044 6.1967 0.0162
12457435 0.2325 0.0183 -4.5617 0.0529 5.9549 0.0623
12306301 0.2369 0.0255 -4.6013 0.0758 5.8183 0.0958
12460302 0.2192 0.0281 -4.5217 0.0836 6.2011 0.1042
12509814 0.2132 0.0200 -4.6432 0.0642 5.8068 0.0825
12459442 0.2500 0.0301 -4.4513 0.0771 6.2095 0.0917
12460013 0.2055 0.0133 -4.5909 0.0344 6.0618 0.0381
12509931 0.2016 0.0129 -4.6111 0.0336 6.0219 0.0370
12645843 0.2113 0.0115 -4.5879 0.0283 6.0100 0.0283
12555792 0.2300 0.0286 -4.5617 0.0834 5.9680 0.1054
12506878 0.2177 0.0297 -4.5805 0.0917 5.9849 0.1190
12256499 0.1740 0.0304 -4.8064 0.1315 5.5323 0.2300
12355320 0.1737 0.0114 -4.7953 0.0351 5.5851 0.0405
12305585 0.1983 0.0128 -4.6472 0.0358 5.9098 0.0401
12355683 0.1821 0.0115 -4.7073 0.0293 5.8730 0.0313
12306137 0.2359 0.0269 -4.5714 0.0779 5.9092 0.0978
12601951 0.2024 0.0184 -4.5948 0.0556 6.0886 0.0698
12646592 0.2562 0.0276 -4.4127 0.0673 6.3050 0.0780
12647079 0.1966 0.0178 -4.6509 0.0576 5.9138 0.0749
12647355 0.1750 0.0117 -4.7524 0.0324 5.7813 0.0373
12256064 0.1957 0.0141 -4.6370 0.0401 5.9873 0.0476
12255382 0.2576 0.0064 -4.4957 0.0173 6.0351 0.0117
12597980 0.1447 0.0160 -5.0031 0.0874 5.0009 0.3364
12832371 0.1540 0.0160 -4.9178 0.0738 5.3053 0.1680
12782998 0.2041 0.0284 -4.7122 0.0986 5.6397 0.1437
12599006 0.1761 0.0248 -4.7774 0.1034 5.6329 0.1700
12783951 0.2331 0.0286 -4.5000 0.0795 6.1545 0.0972
12735793 0.1784 0.0263 -4.7241 0.1093 5.8655 0.1670
12690265 0.2028 0.0127 -4.6097 0.0331 6.0128 0.0361
12833862 0.1960 0.0309 -4.6962 0.1112 5.7472 0.1627
12833581 0.1695 0.0277 -4.7941 0.1264 5.6694 0.2169
12884118 0.2058 0.0311 -4.6103 0.1033 5.9774 0.1388
12783312 0.1939 0.0175 -4.6465 0.0563 5.9690 0.0732
12884459 0.1893 0.0147 -4.7059 0.0478 5.7726 0.0611
12645279 0.1828 0.0161 -4.7068 0.0543 5.8626 0.0741
12644614 0.1462 0.0240 -4.9856 0.1526 5.0827 0.4910
12644363 0.1787 0.0157 -4.7289 0.0539 5.8275 0.0752
12688769 0.1865 0.0196 -4.7054 0.0707 5.8078 0.1005
12688531 0.1759 0.0205 -4.8228 0.0840 5.4446 0.1441
12599217 0.1604 0.0167 -4.8526 0.0727 5.5826 0.1352
12599397 0.1684 0.0138 -4.8110 0.0490 5.5985 0.0730
12643660 0.2092 0.0078 -4.6080 0.0150 5.9540 0.0071
12598713 0.2549 0.0185 -4.5407 0.0524 5.9191 0.0600
12883346 0.2156 0.0246 -4.6194 0.0777 5.8691 0.1016
 9761097 0.1432 0.0175 -5.0505 0.0967 4.0885 0.8110
 9821337 0.1872 0.0059 -4.7509 0.0091 5.6218 0.0141
 9881527 0.1430 0.0204 -5.0355 0.1219 4.4599 0.6999
 9881260 0.1375 0.0245 -5.0874 0.1731    NaN    NaN
 9880787 0.1702 0.0034 -4.7852 0.0234 5.7071 0.0862
 9821786 0.1815 0.0039 -4.7172 0.0135 5.8317 0.0495
 9999869 0.1715 0.0175 -4.7741 0.0686 5.7405 0.1076
10195837 0.1764 0.0109 -4.7756 0.0312 5.6367 0.0323
10063128 0.1837 0.0080 -4.7171 0.0128 5.7951 0.0005
10262210 0.1710 0.0115 -4.8133 0.0365 5.5406 0.0440
10000620 0.1783 0.0109 -4.7413 0.0285 5.7679 0.0289
 9880549 0.2801 0.0207 -4.3470 0.0446 6.3906 0.0487
10130351 0.1884 0.0129 -4.6910 0.0380 5.8454 0.0448
10064494 0.1916 0.0190 -4.7251 0.0678 5.6790 0.0959
 9941901 0.2394 0.0051 -4.5159 0.0092 6.0602 0.0006
10064591 0.2459 0.0095 -4.4455 0.0180 6.2573 0.0152
10129857 0.2110 0.0230 -4.6157 0.0730 5.9127 0.0950
10130039 0.2119 0.0063 -4.5652 0.0050 6.0957 0.0054
10262952 0.1598 0.0208 -4.9098 0.0992 5.2247 0.2245
10197026 0.2593 0.0159 -4.4278 0.0378 6.2341 0.0405
10262516 0.1608 0.0191 -4.9168 0.0883 5.1760 0.1998
10328303 0.1647 0.0192 -4.9073 0.0866 5.1820 0.1860
10262709 0.1577 0.0177 -4.9073 0.0821 5.2742 0.1810
10129070 0.1469 0.0216 -4.9911 0.1242 4.9187 0.4377
 9881997 0.2029 0.0151 -4.6005 0.0421 6.0525 0.0498
 9759903 0.1791 0.0297 -4.7406 0.1230 5.7570 0.1930
 9880161 0.3107 0.0100 -4.3126 0.0218 6.3629 0.0202
10258780 0.1994 0.0077 -4.6127 0.0086 6.0474 0.0012
10259257 0.2324 0.0210 -4.5087 0.0572 6.1280 0.0677
10125199 0.1861 0.0175 -4.7348 0.0626 5.6925 0.0887
10322952 0.1890 0.0122 -4.6640 0.0311 5.9683 0.0342
10518057 0.1606 0.0114 -4.8742 0.0370 5.4091 0.0496
10453588 0.1796 0.0081 -4.7336 0.0122 5.7846 0.0019
10519460 0.1942 0.0191 -4.6477 0.0632 5.9597 0.0838
10519758 0.1759 0.0205 -4.7553 0.0818 5.7435 0.1274
10520013 0.1764 0.0054 -4.7857 0.0009 5.5916 0.0352
 9877483 0.1761 0.0252 -4.7729 0.1051 5.6528 0.1718
10964344 0.2051 0.0073 -4.6981 0.0200 5.6793 0.0092
10964476 0.1732 0.0269 -4.7664 0.1177 5.7404 0.1921
11019111 0.1409 0.0224 -5.0476 0.1559 4.4794 0.9262
11073194 0.2026 0.0077 -4.6291 0.0132 5.9365 0.0039
10909487 0.1583 0.0316 -4.9000 0.1631 5.3053 0.3595
11018155 0.2117 0.0199 -4.5913 0.0607 5.9947 0.0759
10908196 0.1838 0.0049 -4.7452 0.0001 5.6756 0.0302
10908262 0.1816 0.0048 -4.7293 0.0056 5.7703 0.0373
11284664 0.1853 0.0197 -4.6896 0.0708 5.9035 0.0997
11284895 0.2122 0.0145 -4.5880 0.0403 6.0024 0.0459
11391045 0.1974 0.0180 -4.7048 0.0618 5.7060 0.0833
11231723 0.2012 0.0285 -4.6437 0.0979 5.8935 0.1349
11337572 0.2191 0.0137 -4.5425 0.0346 6.1130 0.0376
11284903 0.2929 0.0305 -4.4250 0.0708 6.1070 0.0815
11178728 0.2077 0.0116 -4.5891 0.0278 6.0418 0.0279
11125381 0.1833 0.0138 -4.7076 0.0425 5.8487 0.0537
11231898 0.1935 0.0285 -4.6717 0.1035 5.8640 0.1476
11547589 0.1721 0.0300 -4.8379 0.1320 5.4194 0.2455
11390690 0.2283 0.0195 -4.5711 0.0569 5.9482 0.0685
11495350 0.2128 0.0197 -4.5689 0.0583 6.0699 0.0719
11392507 0.1994 0.0053 -4.6388 0.0013 5.9311 0.0157
11392618 0.1980 0.0062 -4.6690 0.0087 5.8287 0.0064
11496329 0.1869 0.0124 -4.7611 0.0414 5.5865 0.0496
11285524 0.2168 0.0124 -4.5424 0.0288 6.1377 0.0297
11286496 0.2074 0.0107 -4.5858 0.0234 6.0602 0.0216
11285886 0.2781 0.0206 -4.3826 0.0473 6.2835 0.0520
11233021 0.2362 0.0208 -4.5341 0.0583 6.0205 0.0693
11339213 0.2311 0.0145 -4.4938 0.0351 6.1937 0.0380
11232916 0.1919 0.0136 -4.6678 0.0398 5.9009 0.0474
11179559 0.2608 0.0150 -4.4679 0.0388 6.1024 0.0414
11073029 0.1913 0.0100 -4.6781 0.0236 5.8631 0.0201
11072919 0.2069 0.0201 -4.5976 0.0624 6.0163 0.0791
11126381 0.2055 0.0176 -4.5808 0.0510 6.1092 0.0625
11125962 0.2108 0.0030 -4.5993 0.0051 5.9724 0.0241
11443926 0.1789 0.0174 -4.7962 0.0672 5.5229 0.1046
11496078 0.2417 0.0149 -4.4531 0.0346 6.2612 0.0371
11391575 0.1771 0.0180 -4.7377 0.0675 5.8149 0.1001
11391667 0.1852 0.0132 -4.7502 0.0439 5.6424 0.0551
11495766 0.1644 0.0232 -4.8401 0.1081 5.5231 0.2031
11392542 0.2171 0.0167 -4.5621 0.0469 6.0557 0.0552
11340382 0.1844 0.0286 -4.8074 0.1135 5.4370 0.1938
11392986 0.1762 0.0092 -4.7588 0.0196 5.7180 0.0106
11392805 0.2252 0.0255 -4.5675 0.0756 5.9781 0.0952
11446313 0.1893 0.0092 -4.6725 0.0173 5.9177 0.0105
11446241 0.1299 0.0178 -5.2007 0.1240    NaN    NaN
11445495 0.2124 0.0071 -4.6943 0.0218 5.6528 0.0117
11497443 0.1583 0.0211 -4.9475 0.1027 5.0354 0.2690
11498109 0.2007 0.0156 -4.6108 0.0450 6.0359 0.0545
11394623 0.2430 0.0062 -4.5073 0.0132 6.0679 0.0064
11394397 0.2038 0.0083 -4.6189 0.0153 5.9640 0.0077
11394704 0.2944 0.0027 -4.2970 0.0002 6.4878 0.0056
11394027 0.2046 0.0169 -4.6205 0.0514 5.9490 0.0635
11395018 0.1768 0.0042 -4.7891 0.0053 5.5729 0.0508
11394216 0.2011 0.0117 -4.7306 0.0390 5.5973 0.0427
11341446 0.2209 0.0155 -4.6147 0.0470 5.8532 0.0548
11342127 0.2602 0.0172 -4.3930 0.0383 6.3497 0.0414
11394762 0.1892 0.0088 -4.7351 0.0226 5.6625 0.0143
10966835 0.1870 0.0060 -4.6885 0.0009 5.8775 0.0193
11020169 0.1845 0.0203 -4.7237 0.0752 5.7554 0.1101
10911237 0.1972 0.0147 -4.6908 0.0475 5.7566 0.0589
10966961 0.1722 0.0107 -4.7921 0.0296 5.6236 0.0298
11020397 0.1987 0.0123 -4.6124 0.0298 6.0616 0.0318
10966847 0.2135 0.0229 -4.6117 0.0720 5.9084 0.0930
11021198 0.2026 0.0098 -4.6606 0.0257 5.8200 0.0222
11128566 0.1861 0.0062 -4.7358 0.0079 5.6889 0.0135
11075279 0.2403 0.0225 -4.5288 0.0625 6.0152 0.0747
11128273 0.1965 0.0154 -4.6254 0.0448 6.0327 0.0549
11075625 0.2286 0.0100 -4.5027 0.0199 6.1806 0.0173
11075038 0.2046 0.0231 -4.6453 0.0766 5.8585 0.1027
11128654 0.1999 0.0215 -4.7044 0.0750 5.6906 0.1050
11075737 0.2297 0.0062 -4.5120 0.0081 6.1364 0.0002
11128836 0.2446 0.0073 -4.5170 0.0179 6.0301 0.0126
11128041 0.2556 0.0029 -4.4414 0.0013 6.2101 0.0075
11019295 0.2205 0.0097 -4.5366 0.0195 6.1229 0.0161
11019521 0.2979 0.0312 -4.3113 0.0646 6.4200 0.0722
10965470 0.2606 0.0127 -4.5036 0.0353 6.0012 0.0362
10965642 0.4055 0.0266 -4.2670 0.0526 6.2540 0.0559
10910208 0.4467 0.0112 -4.1077 0.0238 6.5804 0.0231
11019909 0.2124 0.0070 -4.5911 0.0114 5.9886 0.0022
11126886 0.2143 0.0152 -4.5789 0.0426 6.0178 0.0492
11180737 0.2072 0.0085 -4.5787 0.0132 6.0949 0.0068
11233898 0.2168 0.0053 -4.5999 0.0081 5.9248 0.0042
11180130 0.2172 0.0041 -4.5594 0.0012 6.0652 0.0150
11180509 0.2054 0.0069 -4.5864 0.0055 6.0838 0.0051
11233852 0.2189 0.0067 -4.5265 0.0057 6.1823 0.0026
11233739 0.2243 0.0120 -4.5397 0.0293 6.0789 0.0296
11127479 0.1976 0.0037 -4.6405 0.0078 5.9450 0.0308
11073910 0.2919 0.0046 -4.4049 0.0141 6.1646 0.0091
11287702 0.2005 0.0130 -4.6358 0.0362 5.9318 0.0406
11127820 0.2269 0.0062 -4.5395 0.0098 6.0597 0.0012
11074131 0.2277 0.0043 -4.5552 0.0052 6.0024 0.0066
11446972 0.2171 0.0093 -4.5707 0.0205 6.0240 0.0165
11288330 0.2025 0.0039 -4.6097 0.0071 6.0162 0.0265
11499001 0.2093 0.0227 -4.6202 0.0727 5.9102 0.0949
11447063 0.1848 0.0102 -4.7242 0.0261 5.7496 0.0231
11446443 0.1917 0.0034 -4.6720 0.0108 5.8850 0.0393
11446922 0.1307 0.0227 -5.1952 0.2042    NaN    NaN
11182210 0.1853 0.0071 -4.6969 0.0062 5.8659 0.0103
11182716 0.1781 0.0064 -4.7886 0.0086 5.5614 0.0191
11289217 0.1691 0.0196 -4.8745 0.0851 5.2914 0.1647
11235807 0.2175 0.0164 -4.6238 0.0503 5.8435 0.0602
11129289 0.1872 0.0043 -4.6706 0.0128 5.9722 0.0401
10394568 0.1774 0.0291 -4.7519 0.1224 5.7313 0.1954
10328224 0.1601 0.0078 -4.8561 0.0047 5.5610 0.0326
10394587 0.1661 0.0169 -4.8965 0.0727 5.2198 0.1439
10394464 0.1577 0.0130 -4.8990 0.0495 5.3261 0.0886
10652967 0.1708 0.0035 -4.7772 0.0236 5.7429 0.0830
10653925 0.1748 0.0236 -4.7516 0.0994 5.7918 0.1572
10653769 0.1940 0.0053 -4.7157 0.0071 5.6939 0.0143
10653319 0.1690 0.0112 -4.8033 0.0325 5.6284 0.0373
10523478 0.2371 0.0187 -4.5224 0.0511 6.0522 0.0593
10849082 0.2293 0.0155 -4.5343 0.0417 6.0611 0.0467
10848778 0.1591 0.0064 -4.8618 0.0099 5.5843 0.0740
10849440 0.1795 0.0140 -4.7243 0.0443 5.8365 0.0580
10718244 0.1849 0.0183 -4.7071 0.0652 5.8236 0.0919
10849554 0.1902 0.0098 -4.7019 0.0245 5.7786 0.0203
10718345 0.1765 0.0235 -4.8166 0.0974 5.4639 0.1690
10783770 0.1678 0.0174 -4.8230 0.0716 5.5454 0.1223
10393021 0.1865 0.0291 -4.7605 0.1129 5.5924 0.1798
10327657 0.1723 0.0180 -4.8062 0.0721 5.5552 0.1183
10327385 0.2033 0.0193 -4.6827 0.0652 5.7399 0.0870
10654430 0.1780 0.0196 -4.8093 0.0783 5.4794 0.1290
10654750 0.1683 0.0163 -4.8011 0.0636 5.6594 0.1024
10654950 0.1666 0.0216 -4.8145 0.0972 5.6225 0.1715
10719805 0.2134 0.0192 -4.5814 0.0571 6.0157 0.0704
10588869 0.1585 0.0048 -4.8791 0.0172 5.4380 0.1173
10523879 0.1744 0.0190 -4.7875 0.0760 5.6108 0.1222
10654338 0.1999 0.0280 -4.7153 0.0991 5.6546 0.1457
10459765 0.1657 0.0109 -4.8311 0.0316 5.5457 0.0351
10588425 0.1739 0.0266 -4.7713 0.1149 5.6988 0.1889
10524296 0.1673 0.0247 -4.8164 0.1129 5.5925 0.2018
10718853 0.1916 0.0077 -4.6816 0.0129 5.8450 0.0012
10785550 0.1556 0.0231 -4.9063 0.1203 5.3357 0.2750
10784761 0.1771 0.0182 -4.7847 0.0705 5.5883 0.1103
10719543 0.1615 0.0195 -4.8420 0.0917 5.6296 0.1712
10785538 0.1976 0.0110 -4.6415 0.0271 5.9406 0.0265
10717021 0.1755 0.0205 -4.7814 0.0828 5.6229 0.1336
10586973 0.2130 0.0180 -4.5754 0.0525 6.0423 0.0637
10585938 0.1759 0.0046 -4.7629 0.0085 5.7046 0.0487
10717530 0.1634 0.0238 -4.8921 0.1121 5.2700 0.2401
10586208 0.2032 0.0219 -4.6192 0.0712 5.9689 0.0933
10724158 0.1933 0.0128 -4.6760 0.0371 5.8489 0.0424
10658196 0.2150 0.0180 -4.5546 0.0510 6.1054 0.0611
10593351 0.1565 0.0036 -4.8927 0.0301 5.4097 0.1796
10592770 0.1833 0.0031 -4.7487 0.0098 5.6662 0.0518
11132673 0.1910 0.0155 -4.6583 0.0478 5.9599 0.0607
11186430 0.1906 0.0084 -4.6600 0.0122 5.9590 0.0028
10969963 0.2142 0.0203 -4.5629 0.0597 6.0796 0.0736
10530022 0.1874 0.0201 -4.6843 0.0718 5.8926 0.1005
10529843 0.1876 0.0110 -4.6949 0.0285 5.8397 0.0285
11080481 0.4212 0.0258 -4.2311 0.0496 6.3140 0.0522
10916373 0.1735 0.0283 -4.7818 0.1232 5.6518 0.2065
10915613 0.1695 0.0168 -4.8192 0.0675 5.5363 0.1122
10856352 0.1576 0.0261 -4.8767 0.1396 5.5025 0.2883
10528764 0.1789 0.0128 -4.7190 0.0367 5.8886 0.0452
10789702 0.1649 0.0123 -4.8166 0.0384 5.6740 0.0531
10723189 0.1706 0.0138 -4.7782 0.0465 5.7438 0.0662
10854363 0.1344 0.0165 -5.1283 0.1113    NaN    NaN
10198664 0.1609 0.0249 -4.8789 0.1221 5.3754 0.2547
10199977 0.1690 0.0060 -4.8149 0.0001 5.5651 0.0416
10132095 0.2045 0.0156 -4.5903 0.0436 6.0785 0.0519
10130724 0.1601 0.0088 -4.8956 0.0209 5.2983 0.0023
10131122 0.1698 0.0242 -4.7795 0.1095 5.7642 0.1821
10264639 0.1825 0.0068 -4.6970 0.0007 5.9294 0.0185
10065429 0.2976 0.0144 -4.3509 0.0325 6.2985 0.0332
10266552 0.1837 0.0192 -4.7145 0.0699 5.8078 0.1005
10201143 0.1694 0.0163 -4.7911 0.0632 5.6912 0.1000
10397036 0.2061 0.0236 -4.5824 0.0748 6.0922 0.0963
10464732 0.2460 0.0190 -4.4564 0.0473 6.2172 0.0534
 9882435 0.1808 0.0175 -4.7363 0.0634 5.7511 0.0918
10527954 0.2114 0.0184 -4.6587 0.0595 5.7683 0.0759
10133176 0.2429 0.0262 -4.5265 0.0725 6.0094 0.0881
10003746 0.2288 0.0134 -4.4885 0.0302 6.2375 0.0317
10003429 0.2053 0.0202 -4.5981 0.0627 6.0317 0.0797
 9943567 0.1429 0.0210 -5.0302 0.1282 4.5672 0.6680
 9943699 0.1814 0.0185 -4.7313 0.0683 5.7652 0.0997
10004037 0.1576 0.0108 -4.8797 0.0303 5.4735 0.0355
11289899 0.1445 0.0240 -5.0402 0.1424 4.3334 0.8290
11342399 0.1830 0.0277 -4.8151 0.1111 5.4189 0.1922
11705373 0.1754 0.0126 -4.7668 0.0394 5.6928 0.0497
11756797 0.1590 0.0099 -4.8625 0.0210 5.5791 0.0130
11806885 0.1788 0.0139 -4.7226 0.0434 5.8638 0.0568
11807151 0.1761 0.0225 -4.7527 0.0923 5.7520 0.1452
11806920 0.1747 0.0170 -4.7604 0.0638 5.7405 0.0962
11956254 0.2179 0.0171 -4.5426 0.0466 6.1249 0.0546
11906949 0.1865 0.0096 -4.6775 0.0179 5.9471 0.0122
11856689 0.1781 0.0284 -4.7594 0.1179 5.6848 0.1899
11755594 0.1852 0.0261 -4.6931 0.1008 5.8869 0.1474
11755307 0.1919 0.0307 -4.6672 0.1135 5.9028 0.1620
11806329 0.2340 0.0143 -4.5281 0.0380 6.0525 0.0412
11755930 0.2339 0.0199 -4.4752 0.0514 6.2425 0.0595
11654039 0.1626 0.0126 -4.8439 0.0430 5.5474 0.0644
11551210 0.1693 0.0076 -4.7918 0.0067 5.6894 0.0179
11552841 0.1639 0.0235 -4.8301 0.1123 5.6054 0.2067
11655945 0.1892 0.0080 -4.7021 0.0151 5.7896 0.0036
11395028 0.2097 0.0051 -4.6558 0.0092 5.7877 0.0063
11447536 0.1743 0.0109 -4.8247 0.0353 5.4520 0.0386
11447609 0.1385 0.0199 -5.0761 0.1303    NaN    NaN
11395867 0.1291 0.0146 -5.2150 0.0913    NaN    NaN
11499203 0.1777 0.0231 -4.7685 0.0937 5.6498 0.1504
11238294 0.1911 0.0218 -4.6527 0.0768 5.9879 0.1053
11176876 0.1747 0.0171 -4.7715 0.0652 5.6827 0.0998
10779358 0.1905 0.0083 -4.6832 0.0150 5.8522 0.0050
10713616 0.2063 0.0174 -4.5823 0.0504 6.0902 0.0615
10960935 0.2536 0.0226 -4.4286 0.0554 6.2652 0.0634
11014619 0.1864 0.0194 -4.6990 0.0692 5.8381 0.0976
10905076 0.2218 0.0270 -4.5743 0.0815 5.9772 0.1040
10905610 0.1882 0.0205 -4.6653 0.0727 5.9803 0.1003
10960722 0.2391 0.0299 -4.5435 0.0839 5.9766 0.1047
10960822 0.1879 0.0143 -4.7305 0.0479 5.6910 0.0618
11069655 0.1968 0.0071 -4.6440 0.0085 5.9393 0.0038
11069798 0.1974 0.0280 -4.6176 0.0983 6.0582 0.1329
10650630 0.1797 0.0168 -4.7136 0.0590 5.8991 0.0832
11123985 0.1563 0.0130 -4.8909 0.0488 5.4391 0.0883
12249402 0.1814 0.0140 -4.7418 0.0465 5.7180 0.0612
12350612 0.1479 0.0220 -4.9713 0.1285 5.0964 0.3935
12301352 0.1797 0.0113 -4.7222 0.0288 5.8449 0.0304
12401135 0.2169 0.0186 -4.5685 0.0542 6.0338 0.0655
12350677 0.1805 0.0193 -4.7221 0.0720 5.8269 0.1055
12054676 0.2167 0.0219 -4.5556 0.0649 6.0837 0.0804
12152617 0.1334 0.0255 -5.1393 0.2004    NaN    NaN
12152537 0.2288 0.0048 -4.5338 0.0053 6.0662 0.0050
12104166 0.2388 0.0236 -4.5618 0.0679 5.9240 0.0831
12004569 0.2141 0.0293 -4.5800 0.0919 6.0146 0.1195
12151043 0.1881 0.0170 -4.6687 0.0556 5.9623 0.0739
12053169 0.1928 0.0043 -4.6692 0.0051 5.8824 0.0292
12150926 0.1975 0.0107 -4.6646 0.0280 5.8498 0.0269
12004377 0.1901 0.0186 -4.6867 0.0643 5.8421 0.0880
12102551 0.2062 0.0269 -4.7190 0.0931 5.6072 0.1351
12102806 0.2562 0.0198 -4.4598 0.0503 6.1482 0.0569
12300483 0.2046 0.0205 -4.6297 0.0663 5.9149 0.0862
12202127 0.2429 0.0191 -4.4725 0.0490 6.1822 0.0558
12349258 0.2070 0.0124 -4.5940 0.0312 6.0303 0.0330
12299370 0.1929 0.0115 -4.6569 0.0288 5.9361 0.0297
12299030 0.2178 0.0082 -4.5467 0.0135 6.1092 0.0074
12250897 0.2175 0.0143 -4.5473 0.0369 6.1092 0.0409
12300345 0.2043 0.0267 -4.6057 0.0881 6.0118 0.1169
12201031 0.2341 0.0244 -4.4833 0.0657 6.2078 0.0784
12349609 0.1955 0.0104 -4.6581 0.0254 5.8961 0.0232
12400094 0.1878 0.0141 -4.7593 0.0491 5.5857 0.0643
12453114 0.2661 0.0171 -4.5211 0.0481 5.9341 0.0534
12399824 0.1845 0.0221 -4.7514 0.0848 5.6442 0.1299
12503068 0.1837 0.0216 -4.7435 0.0826 5.6826 0.1252
12349768 0.1868 0.0112 -4.7226 0.0320 5.7337 0.0334
12452948 0.2182 0.0226 -4.5688 0.0677 6.0220 0.0847
12103379 0.2201 0.0057 -4.5531 0.0062 6.0634 0.0040
11955141 0.1946 0.0201 -4.7362 0.0724 5.6185 0.1041
12105744 0.1823 0.0135 -4.7443 0.0442 5.6956 0.0567
12105883 0.2094 0.0215 -4.7023 0.0731 5.6429 0.1001
12153332 0.3536 0.0187 -4.2882 0.0406 6.3047 0.0424
12203054 0.1961 0.0080 -4.6410 0.0120 5.9626 0.0024
12056811 0.1773 0.0308 -4.7632 0.1297 5.6801 0.2109
11910106 0.1808 0.0110 -4.7741 0.0338 5.5917 0.0361
12057982 0.2137 0.0295 -4.5796 0.0928 6.0200 0.1207
11959890 0.1951 0.0106 -4.6338 0.0229 6.0131 0.0209
11809495 0.1949 0.0071 -4.6461 0.0072 5.9563 0.0056
12057739 0.1749 0.0208 -4.8401 0.0868 5.3846 0.1545
12107406 0.1961 0.0157 -4.6263 0.0462 6.0356 0.0571
12204215 0.2033 0.0293 -4.6006 0.0984 6.0472 0.1311
11911071 0.2166 0.0136 -4.5521 0.0346 6.0987 0.0377
11860245 0.1315 0.0292 -5.1991 0.2822    NaN    NaN
12252443 0.1846 0.0247 -4.7152 0.0949 5.7906 0.1416
12252617 0.1832 0.0206 -4.7279 0.0776 5.7547 0.1149
12401597 0.1813 0.0204 -4.7107 0.0768 5.8739 0.1121
11607204 0.1770 0.0259 -4.7328 0.1093 5.8519 0.1689
11556240 0.1729 0.0157 -4.7645 0.0570 5.7620 0.0847
11346998 0.1543 0.0149 -4.9060 0.0648 5.4081 0.1374
11758468 0.2024 0.0173 -4.5975 0.0515 6.0744 0.0637
11708273 0.1925 0.0178 -4.6562 0.0581 5.9453 0.0765
11708650 0.2100 0.0248 -4.5730 0.0778 6.0836 0.0997
11658084 0.2234 0.0135 -4.5063 0.0311 6.2193 0.0331
11606749 0.1941 0.0089 -4.6479 0.0160 5.9604 0.0090
11503274 0.1844 0.0126 -4.6930 0.0352 5.9032 0.0412
11707856 0.1797 0.0197 -4.7588 0.0760 5.6671 0.1166
11605637 0.1737 0.0116 -4.7722 0.0334 5.6977 0.0386
11658610 0.2204 0.0071 -4.5755 0.0142 5.9821 0.0063
11658848 0.1918 0.0233 -4.7034 0.0844 5.7568 0.1218
11658167 0.1842 0.0271 -4.7009 0.1060 5.8644 0.1569
11708987 0.2244 0.0293 -4.5660 0.0875 5.9879 0.1117
11397842 0.1684 0.0084 -4.7897 0.0092 5.7451 0.0100
11501949 0.2222 0.0061 -4.5636 0.0098 6.0104 0.0003
11605533 0.1537 0.0306 -4.9119 0.1769 5.3880 0.3993
11749858 0.1734 0.0048 -4.7651 0.0117 5.7453 0.0542
11390044 0.1542 0.0189 -4.9080 0.0961 5.3949 0.2190
11284371 0.1743 0.0273 -4.7547 0.1190 5.7845 0.1906
11390297 0.1882 0.0314 -4.7886 0.1209 5.4792 0.2003
11700477 0.2417 0.0203 -4.5561 0.0581 5.9277 0.0690
11648567 0.2455 0.0188 -4.4656 0.0476 6.1889 0.0538
11596849 0.2160 0.0259 -4.5403 0.0779 6.1559 0.0977
11649009 0.2001 0.0076 -4.6097 0.0084 6.0517 0.0014
11750771 0.1956 0.0271 -4.6308 0.0960 6.0197 0.1312
11649221 0.2097 0.0145 -4.5973 0.0405 5.9897 0.0465
11389635 0.2033 0.0307 -4.6071 0.1038 6.0174 0.1393
11389437 0.1819 0.0049 -4.7068 0.0097 5.8818 0.0395
11283797 0.2116 0.0064 -4.5609 0.0045 6.1185 0.0057
11441293 0.2216 0.0118 -4.5595 0.0299 6.0290 0.0303
11804639 0.1597 0.0191 -4.8678 0.0890 5.4769 0.1770
11804215 0.1711 0.0294 -4.7726 0.1351 5.7676 0.2230
11804158 0.1637 0.0224 -4.8451 0.1045 5.5107 0.1983
11804437 0.1764 0.0109 -4.7505 0.0282 5.7579 0.0286
11855835 0.1869 0.0139 -4.6788 0.0409 5.9313 0.0504
11599514 0.1670 0.0253 -4.8250 0.1162 5.5507 0.2115
11803443 0.1586 0.0237 -4.9542 0.1172 4.9935 0.3176
11803021 0.1979 0.0081 -4.6315 0.0126 5.9809 0.0038
11602495 0.1906 0.0131 -4.6839 0.0389 5.8472 0.0459
11602404 0.1960 0.0188 -4.6747 0.0632 5.8256 0.0847
11550961 0.1819 0.0150 -4.7905 0.0549 5.5182 0.0783
11805605 0.2820 0.0284 -4.4924 0.0716 5.9615 0.0842
11856178 0.2465 0.0047 -4.4385 0.0025 6.2791 0.0052
11805171 0.2045 0.0141 -4.5949 0.0380 6.0567 0.0435
11754860 0.2278 0.0305 -4.5272 0.0879 6.0969 0.1099
11754430 0.2283 0.0177 -4.5129 0.0470 6.1448 0.0543
11704155 0.3342 0.0158 -4.3849 0.0411 6.1037 0.0426
11704002 0.2476 0.0139 -4.4248 0.0299 6.3234 0.0310
11904151 0.2196 0.0045 -4.5870 0.0052 5.9491 0.0080
11953957 0.2091 0.0096 -4.6414 0.0253 5.8388 0.0216
11953764 0.2493 0.0183 -4.5319 0.0513 5.9656 0.0587
11853788 0.2135 0.0126 -4.5474 0.0291 6.1552 0.0304
11904426 0.2343 0.0232 -4.4820 0.0619 6.2118 0.0734
11853905 0.1829 0.0108 -4.7190 0.0276 5.7993 0.0270
11703188 0.1647 0.0101 -4.8225 0.0236 5.6319 0.0190
11652344 0.1903 0.0050 -4.6781 0.0028 5.8770 0.0256
11653059 0.1606 0.0134 -4.8516 0.0486 5.5775 0.0801
11954842 0.1742 0.0152 -4.7493 0.0526 5.8290 0.0755
11904671 0.2066 0.0056 -4.5956 0.0022 6.0285 0.0113
11600247 0.1596 0.0260 -4.8917 0.1301 5.3297 0.2822
11801654 0.1988 0.0049 -4.6379 0.0014 5.9419 0.0200
11801769 0.2006 0.0223 -4.6206 0.0736 5.9930 0.0972
12004030 0.1917 0.0315 -4.6519 0.1175 5.9799 0.1653
12003347 0.1660 0.0297 -4.8091 0.1454 5.6862 0.2558
12003588 0.2296 0.0241 -4.5116 0.0673 6.1385 0.0815
12101426 0.1748 0.0175 -4.7879 0.0681 5.6031 0.1069
12149736 0.1831 0.0213 -4.6979 0.0799 5.9058 0.1154
12198895 0.1717 0.0209 -4.8244 0.0883 5.4812 0.1551
12199611 0.1998 0.0185 -4.6165 0.0579 6.0231 0.0739
11902979 0.1886 0.0160 -4.6703 0.0509 5.9420 0.0661
11953147 0.1874 0.0152 -4.6851 0.0483 5.8874 0.0624
11902732 0.1764 0.0106 -4.7466 0.0262 5.7806 0.0251
11952094 0.2370 0.0134 -4.4817 0.0315 6.1908 0.0329
11951807 0.1765 0.0284 -4.7418 0.1211 5.8048 0.1904
10972873 0.1766 0.0067 -4.7660 0.0059 5.6773 0.0191
11083088 0.1862 0.0249 -4.6761 0.0948 5.9630 0.1356
10599193 0.1747 0.0183 -4.7489 0.0704 5.8135 0.1069
11607439 0.1697 0.0281 -4.8053 0.1273 5.6029 0.2231
11958229 0.1909 0.0186 -4.6599 0.0625 5.9533 0.0838
12108333 0.3666 0.0302 -4.1977 0.0526 6.5193 0.0563
12109550 0.2714 0.0311 -4.4033 0.0732 6.2504 0.0847
11760148 0.2357 0.0275 -4.4811 0.0744 6.2033 0.0898
11911293 0.2055 0.0192 -4.5839 0.0577 6.0942 0.0722
12063145 0.1755 0.0216 -4.7436 0.0883 5.8251 0.1367
12063319 0.1445 0.0189 -5.0528 0.1056 4.0122 0.8942
12308505 0.1577 0.0244 -4.8786 0.1274 5.4746 0.2659
12259176 0.1634 0.0197 -4.8431 0.0888 5.5299 0.1653
12558922 0.1771 0.0172 -4.7436 0.0636 5.7820 0.0936
12258092 0.2071 0.0297 -4.5843 0.0969 6.0704 0.1273
12208925 0.1998 0.0102 -4.6151 0.0210 6.0297 0.0179
11499839 0.1646 0.0167 -4.8242 0.0687 5.6207 0.1181
12985694 0.3014 0.0256 -4.3543 0.0562 6.2744 0.0623
12254588 0.1878 0.0179 -4.6749 0.0605 5.9331 0.0819
12601003 0.1928 0.0273 -4.6520 0.0991 5.9603 0.1385
12504480 0.1592 0.0229 -4.8616 0.1172 5.5707 0.2325
12735580 0.1646 0.0110 -4.8191 0.0290 5.6661 0.0322
12645262 0.1965 0.0196 -4.6380 0.0642 5.9699 0.0845
12734095 0.1680 0.0307 -4.7925 0.1480 5.7383 0.2521
12932847 0.1618 0.0276 -4.8436 0.1403 5.5834 0.2664
11026457 0.1975 0.0202 -4.6175 0.0657 6.0553 0.0858
10916554 0.2006 0.0145 -4.6732 0.0455 5.7917 0.0549
10973346 0.2070 0.0274 -4.5884 0.0891 6.0534 0.1168
11135486 0.1852 0.0205 -4.7602 0.0778 5.6041 0.1184
10731299 0.1929 0.0265 -4.6491 0.0958 5.9742 0.1331
11184045 0.2070 0.0106 -4.5776 0.0219 6.1030 0.0199
11131095 0.1776 0.0131 -4.7461 0.0408 5.7565 0.0520
10969822 0.2189 0.0121 -4.5298 0.0273 6.1673 0.0277
11290998 0.1612 0.0051 -4.8760 0.0076 5.3870 0.0876
11290515 0.1759 0.0167 -4.7407 0.0609 5.8315 0.0892
10914573 0.1174 0.0310 -5.4861 0.4388    NaN    NaN
10855534 0.1486 0.0234 -4.9637 0.1376 5.1389 0.4007
11607200 0.1676 0.0090 -4.7961 0.0137 5.7225 0.0010
11958063 0.1984 0.0126 -4.6138 0.0314 6.0592 0.0343
11809222 0.1991 0.0217 -4.6219 0.0718 6.0076 0.0948
11908909 0.2057 0.0253 -4.6552 0.0847 5.8158 0.1156
12156880 0.2041 0.0090 -4.5912 0.0149 6.0797 0.0091
11810247 0.1980 0.0217 -4.7188 0.0769 5.6547 0.1097
12059812 0.1654 0.0272 -4.8399 0.1286 5.5020 0.2425
12157983 0.2514 0.0289 -4.4879 0.0758 6.0853 0.0910
12109421 0.1948 0.0187 -4.6457 0.0614 5.9592 0.0808
12061265 0.2300 0.0151 -4.5194 0.0392 6.1080 0.0434
12061895 0.2662 0.0170 -4.4193 0.0404 6.2255 0.0437
12012753 0.1841 0.0234 -4.7007 0.0892 5.8676 0.1304
11660360 0.2423 0.0224 -4.4876 0.0593 6.1351 0.0697
11660009 0.1845 0.0172 -4.6879 0.0586 5.9317 0.0800
11761389 0.2047 0.0179 -4.5978 0.0537 6.0405 0.0667
11863135 0.2086 0.0275 -4.6855 0.0925 5.6991 0.1302
11812936 0.2197 0.0295 -4.5385 0.0884 6.1230 0.1116
11863508 0.2353 0.0066 -4.4780 0.0082 6.2184 0.0015
11659984 0.2270 0.0191 -4.5439 0.0539 6.0446 0.0640
11860921 0.2212 0.0197 -4.5558 0.0567 6.0451 0.0685
11912033 0.2308 0.0164 -4.5358 0.0450 6.0467 0.0512
11961621 0.2320 0.0238 -4.4982 0.0651 6.1696 0.0782
11861681 0.2206 0.0225 -4.5595 0.0664 6.0366 0.0823
11760048 0.2098 0.0081 -4.5714 0.0117 6.0939 0.0046
12060524 0.1908 0.0290 -4.6615 0.1079 5.9475 0.1529
11811882 0.1799 0.0150 -4.7685 0.0534 5.6230 0.0751
11914274 0.2455 0.0280 -4.5000 0.0751 6.0777 0.0907
11913645 0.1742 0.0289 -4.7700 0.1256 5.6985 0.2066
11347791 0.1672 0.0302 -4.8178 0.1423 5.5871 0.2558
11241343 0.1228 0.0588 -5.2977 0.4895    NaN    NaN
11293985 0.1889 0.0080 -4.6864 0.0129 5.8591 0.0015
11557545 0.1779 0.0240 -4.7254 0.0987 5.8755 0.1503
11295582 0.1773 0.0118 -4.7369 0.0322 5.8152 0.0366
11554396 0.1272 0.0310 -5.2343 0.2558    NaN    NaN
11187126 0.1899 0.0278 -4.6595 0.1040 5.9756 0.1468
11293568 0.1553 0.0301 -4.9646 0.1573 4.9648 0.4468
11134394 0.1600 0.0237 -4.8827 0.1165 5.3733 0.2458
11817587 0.1535 0.0143 -4.9126 0.0605 5.4081 0.1291
11816746 0.1683 0.0190 -4.8056 0.0803 5.6307 0.1361
11715981 0.2883 0.0251 -4.3112 0.0520 6.4714 0.0573
11460028 0.2082 0.0176 -4.5728 0.0506 6.1081 0.0615
11616198 0.2069 0.0273 -4.5779 0.0884 6.1022 0.1150
11562582 0.2475 0.0130 -4.4443 0.0291 6.2503 0.0296
11664839 0.1723 0.0198 -4.7616 0.0814 5.8057 0.1285
11458633 0.1747 0.0294 -4.8516 0.1262 5.3390 0.2397
11510862 0.1859 0.0277 -4.6776 0.1078 5.9618 0.1555
11299846 0.2182 0.0284 -4.5346 0.0855 6.1541 0.1076
11300529 0.1451 0.0301 -4.9979 0.1979 4.9673 0.6549
11084362 0.1619 0.0254 -4.8403 0.1279 5.6157 0.2410
11083644 0.1733 0.0291 -4.7619 0.1291 5.7678 0.2095
11194133 0.1845 0.0103 -4.6877 0.0218 5.9336 0.0188
10797342 0.1849 0.0298 -4.7281 0.1168 5.7322 0.1794
10977137 0.1418 0.0284 -5.0370 0.1909 4.5117 0.9404
10921242 0.3077 0.0489 -4.2836 0.0951 6.4663 0.1073
11456170 0.1714 0.0258 -4.8601 0.1133 5.3317 0.2193
11964220 0.1728 0.0178 -4.7768 0.0699 5.6916 0.1097
12308040 0.1618 0.0167 -4.8402 0.0714 5.6272 0.1284
12558997 0.1550 0.0197 -4.9122 0.0990 5.3124 0.2298
12408918 0.1734 0.0143 -4.7763 0.0499 5.6818 0.0713
12559233 0.1953 0.0227 -4.6540 0.0788 5.9167 0.1079
12603863 0.1974 0.0088 -4.6867 0.0216 5.7696 0.0146
12407823 0.1806 0.0201 -4.7492 0.0769 5.6967 0.1169
12357347 0.1668 0.0150 -4.8026 0.0562 5.7064 0.0887
12112118 0.2044 0.0286 -4.5986 0.0950 6.0413 0.1260
12112781 0.2003 0.0216 -4.6078 0.0701 6.0568 0.0914
12063897 0.1652 0.0181 -4.8157 0.0776 5.6676 0.1341
12063773 0.2086 0.0302 -4.5653 0.0977 6.1382 0.1266
12161387 0.2550 0.0310 -4.4429 0.0778 6.2084 0.0921
12307301 0.2305 0.0190 -4.5237 0.0522 6.0893 0.0613
12307917 0.1778 0.0231 -4.8027 0.0945 5.5070 0.1592
12161266 0.1903 0.0186 -4.6587 0.0623 5.9711 0.0836
12161084 0.2193 0.0294 -4.5420 0.0883 6.1125 0.1118
12160174 0.1940 0.0225 -4.6387 0.0778 6.0081 0.1053
12159489 0.1538 0.0226 -4.9446 0.1177 5.1162 0.3131
12209444 0.1448 0.0187 -5.0109 0.1059 4.7702 0.4524
12014833 0.1645 0.0195 -4.8184 0.0878 5.6814 0.1548
11964832 0.1872 0.0266 -4.6740 0.1013 5.9513 0.1451
11964947 0.1529 0.0208 -4.9327 0.1092 5.2249 0.2766
11756507 0.2110 0.0296 -4.5600 0.0937 6.1291 0.1207
11602733 0.1790 0.0137 -4.7228 0.0422 5.8573 0.0545
11755696 0.1851 0.0191 -4.7133 0.0690 5.7931 0.0985
11806233 0.1864 0.0219 -4.6911 0.0808 5.8748 0.1157
11906738 0.1855 0.0277 -4.7261 0.1072 5.7331 0.1633
11396664 0.1813 0.0306 -4.7062 0.1263 5.9003 0.1892
11655994 0.1872 0.0292 -4.6858 0.1124 5.8886 0.1638
11605086 0.1730 0.0223 -4.7949 0.0937 5.5977 0.1576
11756796 0.1863 0.0159 -4.6906 0.0519 5.8793 0.0687
12693081 0.1971 0.0188 -4.6759 0.0631 5.8111 0.0844
12737015 0.1791 0.0201 -4.7210 0.0771 5.8655 0.1141
12647169 0.2335 0.0147 -4.5034 0.0372 6.1386 0.0405
12736527 0.1992 0.0294 -4.6834 0.1035 5.7672 0.1485
12737192 0.2376 0.0221 -4.4947 0.0593 6.1409 0.0700
12784737 0.2215 0.0151 -4.5255 0.0385 6.1573 0.0431
12785186 0.2084 0.0189 -4.5717 0.0558 6.1107 0.0689
12736627 0.1913 0.0206 -4.6761 0.0721 5.8714 0.0998
12984449 0.2243 0.0296 -4.5031 0.0855 6.2237 0.1056
13031936 0.2016 0.0221 -4.5991 0.0713 6.0794 0.0925
12984307 0.1951 0.0134 -4.6770 0.0402 5.8259 0.0473
13080628 0.2064 0.0175 -4.6362 0.0551 5.8765 0.0692
12985786 0.2187 0.0233 -4.5803 0.0708 5.9780 0.0894
12693407 0.1700 0.0214 -4.7954 0.0922 5.6505 0.1558
12007484 0.1728 0.0119 -4.7652 0.0337 5.7612 0.0403
12403078 0.1966 0.0288 -4.6528 0.1022 5.9057 0.1428
12302475 0.2147 0.0232 -4.5403 0.0689 6.1728 0.0856
12454461 0.2300 0.0233 -4.4899 0.0635 6.2193 0.0760
12202113 0.1956 0.0294 -4.6365 0.1052 5.9909 0.1452
12782152 0.1902 0.0253 -4.6545 0.0929 5.9985 0.1296
12734193 0.2424 0.0309 -4.4430 0.0805 6.2959 0.0959
12783194 0.2113 0.0205 -4.5730 0.0617 6.0698 0.0770
12832832 0.1921 0.0214 -4.6504 0.0740 5.9817 0.1008
12884536 0.1824 0.0274 -4.7189 0.1091 5.8074 0.1655
12733920 0.1766 0.0293 -4.7334 0.1268 5.8599 0.1969
12733562 0.3390 0.0163 -4.2147 0.0295 6.5607 0.0300
